# Supplementary material for: The functions of DNA methylation by CcrM in Caulobacter crescentus: a global approach
Source: Nucleic Acids Res. 2014 Jan 7;42(6):3720–35. doi: 10.1093/nar/gkt1352 (PMC3973325; doi:10.1093/nar/gkt1352)
Supplement: Supplementary Data [file supp_gkt1352_suppl_data.zip]

Archive with 7 entries (7 files):
- nar-02997-h-2013-File015.xls
- nar-02997-h-2013-File016.xls
- nar-02997-h-2013-File010.pdf
- nar-02997-h-2013-File011.fasta
- nar-02997-h-2013-File012.xls
- nar-02997-h-2013-File013.xls
- nar-02997-h-2013-File014.xls
