# Supplementary material for: The functions of DNA methylation by CcrM in Caulobacter crescentus: a global approach
Source: Nucleic Acids Res. 2014 Jan 7;42(6):3720–35. doi: 10.1093/nar/gkt1352 (PMC3973325; doi:10.1093/nar/gkt1352)
Supplement: Supplementary Data [file supp_gkt1352_suppl_data.zip › nar-02997-h-2013-File015.xls]

## Sheet: STable_T1_DccrM_limma_analysis_
Genes significantly misregulated in the DccrM strain
GANTC_Cc: indicates the number of GANTC sites that are found in the promoter region of the gene in the C. crescentus strain
Essential: Indicates whether a gene is essential (1), non essential (0) or whether it enhances the fitness (0.5) of C. crescentus according to (Christen et al., Mol. Syst. Biol., 2011)
AdProb	logFC	CCNA	CC	Annotation	COG	GANTC_Cc	Essential
0.0023224	-0.637267	CCNA_00055	CC_0057	ferric uptake regulation protein	COG0735P	1	0
0.000481329	-1.21533	CCNA_00094	CC_0095	probable UDP-N-acetyl-D-mannosaminuronic acid transferase	COG1922M	1	0
0.000111974	-1.72773	CCNA_00157	CC_0158	glyoxalase family protein	COG0346E	1	0
0.000221598	1.86393	CCNA_00185	CC_0185	TonB-dependent receptor	COG1629P	1	0
0.00655485	-0.688567	CCNA_00260	CC_0259	glutathione S-transferase	COG0625O	1	0
0.00183262	0.740667	CCNA_00289	CC_0287	hypothetical protein	-	1	0
0.00121901	0.689067	CCNA_00379	CC_0375	thiol:disulfide interchange protein dsbA	COG1651O	1	1
6.78258e-05	-2.63407	CCNA_00382	CC_0378	adenine-specific methyltransferase ccrM	COG0863L	1	1
0.000272061	1.86043	CCNA_00383	CC_0379	ribonuclease HII	COG0164L	1	0
0.00120597	-0.8473	CCNA_00390	CC_0386	ADP-heptose--LPS heptosyltransferase	COG0859M	1	1
0.00033046	-1.49937	CCNA_00426	CC_0421	very-short-patch-repair endonuclease	COG2852S	1	0
0.000193782	-1.6597	CCNA_00438	CC_0429	hypothetical protein	-	1	0
0.000290001	1.30787	CCNA_00451	CC_0442	TonB-dependent receptor	COG1629P	1	0
0.00753847	0.632333	CCNA_00629	CC_0593	methyl-accepting chemotaxis protein	COG0840NT	1	0
0.000157127	-1.57963	CCNA_00836	CC_0794	flagellin	COG1344N	1	0
0.00423825	0.821833	CCNA_00845	CC_0803	antitoxin protein relB-1	-	1	0.5
0.00033046	-1.62163	CCNA_00861	CC_0818	hypothetical protein	-	1	0
0.000193782	-1.664	CCNA_00869	CC_0826	DNA modification methyltransferase-related protein	COG1002V	1	0
0.00128048	-0.733067	CCNA_00872	CC_0829	glutaredoxin	COG0695O	1	0
0.00639621	-0.683233	CCNA_00889	CC_0846	hypothetical protein	-	1	0
0.00502671	0.531833	CCNA_00893	CC_0850	transcriptional regulatory protein	COG1426S	1	1
0.00338868	-0.957	CCNA_00901	CC_0858	hypothetical protein	COG2267I	1	0
0.00584374	1.078	CCNA_00902	CC_0859	inositol ABC transporter, periplasmic inositol-binding protein IbpA	COG1879G	1	0
0.000315253	0.969867	CCNA_00977	CC_0928	transposase	COG3293L	1	0
0.000391272	-1.20037	CCNA_00998	CC_0949	transcriptional regulator	-	1	0
0.00331706	-0.724967	CCNA_01070	CC_1018	hypothetical protein	COG3821S	1	0
0.00191094	-0.7406	CCNA_01071	CC_1019	alpha-ketoglutarate permease	COG0477GEPR	1	0
0.00737659	-0.773967	CCNA_01104	CC_1052	glycosyltransferase	COG0438M	1	1
0.0011576	-0.744533	CCNA_01109	CC_1056	conserved cytosolic protein	COG4805S	1	0
0.00120439	-0.774533	CCNA_01129	CC_1075	flagellar biosynthesis protein FliQ	COG1987NU	1	0
0.00448295	-0.594867	CCNA_01162	CC_1105	beta-glucosidase	COG1472G	1	0
0.000193782	-1.14097	CCNA_01163	CC_1106	ice nucleation protein	COG4886S	1	0
0.000221598	-1.58753	CCNA_01164	CC_1107	O-linked GLCNAC transferase	COG0457R,COG3914O	1	0
0.000872909	0.981033	CCNA_01170	CC_1113	TonB-dependent receptor	COG1629P	1	0
0.000557667	-1.05393	CCNA_01181	CC_1123	hypothetical protein	COG3584S	1	0
0.00769281	0.596833	CCNA_01182	CC_1124	glutathione S-transferase	COG0625O	1	0
0.000414774	-1.2811	CCNA_01204	CC_1146	dTDP-glucose 4,6-dehydratase	COG0451MG	1	0
0.000702513	1.07733	CCNA_01216	CC_1158	phosphohydrolase, Icc family	COG1409R	1	0
0.00842715	-1.043	CCNA_01258	CC_1200	permease	COG3819S	1	0
0.0011576	1.0647	CCNA_01259	CC_1201	class II aldolase and Adducin protein	COG0235G	1	0
0.000157127	-2.53317	CCNA_01268	CC_1210	cytochrome c	COG3474C	1	0
0.000826734	-0.8411	CCNA_01275	CC_1217	methylenetetrahydrofolate dehydrogenase (NADP+)/methenyltetrahydrofolate cyclohydrolase	COG0190H	1	0.5
0.000193782	-1.34083	CCNA_01365	CC_1307	aspartyl protease perP	COG3577R	1	0
0.000674735	-1.0311	CCNA_01450	CC_1386	single-stranded-DNA-specific exonuclease recJ	COG0608L	1	1
0.00252891	0.9365	CCNA_01455	CC_1390	hypothetical protein	-	1	0
0.00191094	0.863733	CCNA_01463	CC_1397	3-deoxy-7-phosphoheptulonate synthase	COG0722E	1	0
0.00217477	-1.1298	CCNA_01486	CC_1419	hypothetical protein	COG3802S	1	0
0.00107175	-0.7029	CCNA_01492	CC_1425	3-mercaptopyruvate sulfurtransferase	COG2897P	1	0
0.00980362	-0.4225	CCNA_01531	CC_1464	acetyltransferase	COG1670J	1	0
0.00508185	-0.5598	CCNA_01535	CC_1468	single-strand DNA binding protein	COG0629L	1	1
0.000200744	-1.0972	CCNA_01542	CC_1475	ice nucleation protein	COG2216P	1	0
0.0005845	1.28037	CCNA_01561	CC_1494	hypothetical protein	-	1	0
0.00132612	-1.00557	CCNA_01567	CC_1499	proline iminopeptidase	COG0596R	1	0
0.00423825	1.40853	CCNA_01577	CC_1509	2-keto-4-pentenoate hydratase family protein	COG3971Q	1	0
0.00499824	-0.7532	CCNA_01589	CC_1521	acyltransferase 3	COG1835I	1	0
0.00219361	-1.22983	CCNA_01590	CC_1522	NAD-dependent DNA ligase	COG0272L	1	1
0.00166462	-1.00893	CCNA_01624	CC_1555	orotate phosphoribosyltransferase	COG0461F	1	0
0.000221598	-1.02613	CCNA_01647	CC_1576	8-amino-7-oxononanoate synthase	COG0156H	1	0
0.00877837	-0.509233	CCNA_01648	CC_1577	adenosylmethionine-8-amino-7-oxononanoate	COG0161H	1	0
0.000741267	-1.13683	CCNA_01651	CC_1580	DNA gyrase subunit A	COG0188L	1	1
0.000894714	-0.9937	CCNA_01727	CC_1655	methyl-accepting chemotaxis protein	COG0840NT,COG2202T	1	0
0.000221598	-1.34613	CCNA_01734	CC_1662	MarC family integral membrane protein	COG2095U	1	0
0.00460419	-0.679367	CCNA_01776	CC_1704	ribonuclease D	COG0349J	1	1
0.000193782	-1.315	CCNA_01778	CC_1706	penicillin-binding protein	COG1680V	1	0
0.00115737	-1.16283	CCNA_01785	CC_1713	hypothetical protein	-	1	0
7.50399e-05	-1.93877	CCNA_01853	CC_1775	hypothetical protein	-	1	0
0.00109696	-0.846967	CCNA_01911	CC_1834	glyoxalase family protein	COG3324R	1	0
0.000309359	-1.4704	CCNA_01912	CC_1835	protein ydhR precursor	-	1	0
0.000157127	-1.7209	CCNA_01914	CC_1837	16S rRNA m(2)G 1207 methyltransferase	COG2813J	1	0
0.000537854	-1.1969	CCNA_01918	CC_1842	two-component response regulator	COG3706T	1	0
0.00378572	0.8879	CCNA_01946	CC_1870	tyrosyl-tRNA synthetase	COG0162J	1	1
0.00047031	-1.35883	CCNA_01978	CC_1901	methyltransferase	COG0500QR	1	0
0.000601764	-1.66367	CCNA_02005	CC_1928	inosine-uridine preferring nucleoside hydrolase	COG1957F	1	0
0.000770569	-1.2943	CCNA_02050	CC_1972	dihydroorotase	COG1228Q	1	0
0.000193782	-1.9701	CCNA_02052	CC_1974	topoisomerase IV subunit B	COG0187L	1	1
0.000727231	-1.08903	CCNA_02086	CC_2007	sporulation domain-containing protein	-	1	1
0.00037891	-1.52853	CCNA_02091	CC_2012	hypothetical protein	-	1	0
0.00415026	-0.6859	CCNA_02101	CC_2022	glyoxalase family protein	COG0346E	1	0
0.00246426	-0.9612	CCNA_02112	CC_2032	D-cysteine desulfhydrase	COG2515E	1	0
0.000221598	-1.93137	CCNA_02126	CC_2046	hypothetical protein	-	1	0
0.000106764	-1.93257	CCNA_02127	CC_2047	oxacillin resistance-associated protein fmtC	COG2898S	1	0.5
0.0019346	-1.44287	CCNA_02142	CC_2063	flagellar basal-body rod protein flgF	COG4786N	1	0
0.0022082	-0.818033	CCNA_02161	CC_2080	transcriptional regulator, TetR family	COG1309K	1	0
0.000221598	-1.91373	CCNA_02206	CC_2122	hypothetical protein	COG3803S	1	0
0.000256529	-1.0271	CCNA_02208	CC_2124	thymidylate synthase	COG0207F	1	1
0.00628957	-0.5206	CCNA_02246	CC_2165	division plane positioning ATPase mipZ	COG1192D	1	1
0.000819117	-0.830233	CCNA_02256	CC_2174	Mg2+ transporter mgtE	COG2239P	1	1
0.00234524	-1.2181	CCNA_02260	CC_2178	hypothetical protein	COG3152S	1	0
0.000399061	-1.28303	CCNA_02281	CC_2198	membrane alanine aminopeptidase	COG0308E	1	0
0.00221002	-0.7835	CCNA_02283	CC_2200	HNH endonuclease family protein	COG1403V	1	0
0.000251432	1.69503	CCNA_02291	CC_2208	hypothetical protein	-	1	0
0.000814676	-1.54677	CCNA_02334	CC_2251	transcriptional regulator of stalk biogenesis staR	COG1396K	1	0
0.00407703	-0.507867	CCNA_02349	CC_2266	bark storage protein A precursor	COG0775F	1	0
0.00520529	-0.687167	CCNA_02354	CC_2271	phosphohydrolase, MutT/nudix family protein	COG0494LR	1	0
6.78258e-05	-1.84027	CCNA_02363	CC_2280	hypothetical protein	-	1	0
0.000245992	1.0929	CCNA_02378	CC_2294	hypothetical protein	COG2968S	1	0
0.000826734	-0.870333	CCNA_02389	CC_2304	glucosamine-1-phosphate acetyltransferase/UDP-N-acetylglucosamine pyrophosphorylase	COG1207M	1	1
0.00415026	-1.1788	CCNA_02395	CC_2310	hypothetical protein	-	1	0
0.00331935	-1.23613	CCNA_02401	CC_2316	transcriptional regulator	COG1609K	1	0
0.000108095	-1.70997	CCNA_02416	CC_2331	DNA-binding protein HU	COG0776L	1	0
0.00110287	-0.834433	CCNA_02450	CC_2365	surface protein	COG3766S	1	0
0.000579811	-1.29607	CCNA_02497	CC_2415	hypothetical protein	COG5267S	1	0
0.00259901	1.30583	CCNA_02506	CC_2424	transposase/integrase-related peptide	-	1	0
0.00942602	-0.541667	CCNA_02513	CC_2431	holdfast synthesis gene hfsA, frameshifted variant	COG3206M	1	0
0.000482387	-0.982867	CCNA_02523	CC_2441	hypothetical protein	-	1	0
0.000894714	-1.03967	CCNA_02562	CC_2477	Sel1 repeat domain protein	COG0790R	1	0
0.00137151	-1.31337	CCNA_02585	CC_2499	hypothetical protein	-	1	0
0.000193782	-1.48217	CCNA_02622	CC_2539	M61 glycyl aminopeptidase	COG3975R	1	0
0.000193782	-1.4371	CCNA_02623	CC_2540	cell division protein FtsZ	COG0206D	1	1
0.000481329	-0.920367	CCNA_02627	CC_2544	aminopeptidase	COG2234R	1	0
0.00350044	0.654233	CCNA_02635	CC_2552	cell division protein ftsW	COG0772D	1	1
0.00197271	-1.2986	CCNA_02665	CC_2582	flagellar P-ring protein flgI	COG1706N	1	0
0.000770569	-1.07393	CCNA_02679	CC_2596	hypothetical protein	-	1	0.5
0.00024445	-1.13873	CCNA_02710	CC_2627	integral membrane protein (Rhomboid family)	COG0705R	1	0
0.00204081	-0.8487	CCNA_02726	CC_2643	putative acetyltransferase/acyltransferase	COG0663R	1	0
0.000964679	-0.915433	CCNA_02845	CC_2757	two-component response regulator	COG0745TK	1	0
0.00970295	-0.667233	CCNA_03043	CC_2948	type IV pilin protein pilA	COG3847U	1	0
0.00197147	-0.888767	CCNA_03082	CC_2987	hypothetical protein	-	1	0
0.00696813	-0.793933	CCNA_03118	CC_3023	hypothetical protein	-	1	0
0.000171148	-1.3858	CCNA_03127	CC_3032	aminoacyl-histidine dipeptidase	COG2195E	1	0
0.00808432	0.462433	CCNA_03130	CC_3035	cell cycle response regulator ctrA	COG0745TK	1	1
0.00215335	0.808667	CCNA_03212	CC_3114	hypothetical protein	-	1	0
0.00415026	-0.673533	CCNA_03222	CC_3122	ring hydroxylating dioxygenase, alpha-subunit	COG4638PR	1	0
0.000290001	1.25953	CCNA_03249	CC_3147	TonB-dependent receptor	COG1629P	1	0
0.000672721	-0.9141	CCNA_03371	CC_3262	bacterioferritin	COG2193P	1	0
0.000704448	-1.18827	CCNA_03408	CC_3299	ABC transporter ATP-binding protein	COG4152R	1	0
0.0025077	1.09037	CCNA_03431	CC_3322	membrane-bound lytic murein transglycosylase B	COG2951M	1	0
0.00421069	-0.9581	CCNA_03464	CC_3354	glycine cleavage system H protein	COG0509E	1	0
0.000894714	-1.0492	CCNA_03465	CC_3355	aminomethyltransferase	COG0404E	1	0
0.0035314	0.7357	CCNA_03471	CC_3361	4-hydroxy-3-methylbut-2-enyl diphosphate reductase	COG0761IM	1	1
0.00752416	-0.470667	CCNA_03607	CC_3492	ribonucleoside-diphosphate reductase subunit alpha	COG0209F	1	1
0.00666303	-1.56473	CCNA_03660	CC_3546	Usg protein	-	1	0
0.00315747	-0.667433	CCNA_03701	CC_3586	integration host factor beta-subunit	COG0776L	1	0
0.00120439	1.10893	CCNA_03766	CC_3651	16S rRNA processing protein rimM	COG0806J	1	1
0.00769281	0.4604	CCNA_03779	CC_3664	cytosolic protein	-	1	0
0.00184618	-0.6778	CCNA_03813	CC_3699	intermediate filament-like cell shape determinant creS	-	1	0
0.000290001	1.0854	CCNA_03820	CC_3705	outer-membrane lipoproteins carrier protein	-	1	0.5
0.00309063	-1.25213	CCNA_03826	CC_3711	hypothetical protein	COG5529R	1	0
0.000229949	1.84807	CCNA_04013	CC_3302			1	0
0.00773031	0.561867	CCNA_04014	CC_1349			1	0
0.00146111	1.0707	CCNA_00005	CC_0005	DNA polymerase III, subunit epsilon	COG0847L	0	1
0.00415715	0.731667	CCNA_00060	CC_0062	mitochondrial-type Fe-S cluster assembly protein NFU	COG0694O	0	0
0.00454983	0.670367	CCNA_00116	CC_0117	phosphoglucosamine mutase	COG1109G	0	1
0.000601764	-1.80143	CCNA_00166	CC_0167	hypothetical protein	COG3672S	0	0
0.00120482	0.998767	CCNA_00237	CC_0237	two-component response regulator chvI	COG0745TK	0	0
0.00257171	0.7157	CCNA_00253	CC_0253	aspartate-semialdehyde dehydrogenase	COG0136E	0	0
0.00458899	0.560967	CCNA_00254	CC_0254	RarD family membrane permease	COG2962R	0	0
0.0035314	0.714067	CCNA_00272	CC_0271	RmuC family protein	COG1322S	0	0
0.00330098	0.6353	CCNA_00290	CC_0288	autotransporter protein	-	0	0
0.00645848	0.468933	CCNA_00348	CC_0343	probable chemoreceptor Y4FA	COG0840NT	0	0
0.000741267	0.844633	CCNA_00378	CC_0374	thiol:disulfide interchange protein dsbA	COG1651O	0	0
0.00305172	-0.774367	CCNA_00391	CC_0387	hypothetical protein	-	0	0
0.000157127	-1.3782	CCNA_00407	CC_0402	diamine acetyltransferase	COG0454KR	0	0
0.00498432	0.728767	CCNA_00422	CC_0417	3-oxoacyl-(acyl-carrier protein) reductase	COG1028IQR	0	0
0.00799604	0.609733	CCNA_00484	CC_0452	hypothetical protein	-	0	0
0.00999536	0.553733	CCNA_00495	CC_0463	cytosolic protein	COG0759S	0	0
0.00649377	0.512167	CCNA_00496	CC_0464	threonyl-tRNA synthetase	COG0441J	0	1
0.00376911	0.952333	CCNA_00497	CC_0465	putative rhamnosyl transferase	COG1216R	0	0
0.00517465	0.5277	CCNA_00519	CC_0486	hypothetical protein	-	0	0
0.00636021	-0.7138	CCNA_00532	CC_0498	hypothetical protein	COG1714S	0	0
0.00735707	-1.11367	CCNA_00535	CC_0501	hypothetical protein	-	0	0
0.00262783	0.631533	CCNA_00621	CC_0585	hypothetical protein	-	0	0
0.000193782	-1.43237	CCNA_00635	CC_0599	hypothetical protein	-	0	0
0.00842715	-0.835833	CCNA_00636	CC_0600	hypothetical protein	-	0	0
0.00584374	-0.521867	CCNA_00638	CC_0602	heme:hemopexin-binding protein	COG3210U	0	0
0.0010099	-0.898433	CCNA_00711	CC_0675	hypothetical protein	-	0	0
0.00604646	-0.691667	CCNA_00738	CC_0702	endopeptidase degP	COG0265O	0	0
0.00558041	0.5325	CCNA_00781	CC_0744	two-component receiver protein cpdR	COG0784T	0	0
0.00520529	-0.668667	CCNA_00809	CC_0770	quinone oxidoreductase	COG0604CR	0	0
0.00415026	-0.779533	CCNA_00810	CC_0771	acetyl esterase	COG0657I	0	0
0.00585202	0.7618	CCNA_00844	CC_0802	toxin protein relE-1	COG3668R	0	0
0.00880257	0.915867	CCNA_00878	CC_0835	ATP-dependent RNA helicase	COG0513LKJ	0	0.5
0.00334227	0.874167	CCNA_00897	CC_0854	hypothetical protein	-	0	0
0.00508185	-0.560567	CCNA_00949	CC_0904	hypothetical protein	-	0	0
0.00920905	0.460433	CCNA_00973	CC_0924	hypothetical protein	COG3453S	0	0
0.0011576	1.2268	CCNA_00978	CC_0929	transposase	COG3293L	0	0
0.0011576	0.802533	CCNA_00982	CC_0933	transcriptional regulator	-	0	0
0.00868508	-0.6341	CCNA_00989	CC_0940	acyl esterase protein	COG2936R	0	0
0.00870569	0.8404	CCNA_01007	CC_0956	hypothetical protein	-	0	0
0.00415026	-0.5962	CCNA_01055	CC_1003	glyscosyl transferase	COG0438M	0	0
0.00407134	0.731767	CCNA_01087	CC_1035	hypothetical protein	-	0	0
0.00448295	-0.565867	CCNA_01100	CC_1048	acylamino-acid-releasing enzyme	COG1506E	0	0
0.000697803	-0.827	CCNA_01110	CC_1057	2-dehydro-3-deoxygluconokinase	COG0524G	0	0
0.00817132	-0.7421	CCNA_01127	CC_1073	hypothetical protein	-	0	0
0.00142807	-1.15503	CCNA_01128	CC_1074	hypothetical protein	-	0	0
0.00448295	-0.806933	CCNA_01130	CC_1076	flagellar biosynthesis protein FliR	COG1684NU	0	0
0.00920905	-0.565433	CCNA_01131	CC_1077	flagellar biosynthesis protein FlhB	COG1377NU	0	0
0.000826734	-1.06723	CCNA_01143	CC_1089	translation initiation inhibitor	COG0251J	0	0
0.00107175	-1.15197	CCNA_01144	CC_1090	cytochrome c oxidase polypeptide II	COG2010C	0	0
0.000894714	0.7561	CCNA_01161	CC_1104	proton/sodium-glutamate symport protein	COG1301C	0	0
0.00229319	-0.620633	CCNA_01165	CC_1108	hypothetical protein	COG0500QR	0	0
0.00170633	2.02017	CCNA_01184	CC_1126	phosphohydrolase (MutT/nudix family protein)	COG0494LR	0	0
0.00768069	1.81453	CCNA_01185	CC_1127	hypothetical protein	-	0	0
0.0011576	-0.973467	CCNA_01186	CC_1128	hypothetical protein	-	0	0
0.000737685	-0.980967	CCNA_01190	CC_1132	hypothetical protein	-	0	0
0.00323795	1.04077	CCNA_01191	CC_1133	transporter, major facilitator superfamily	COG0738G	0	0
0.00494481	2.819	CCNA_01194	CC_1136	TonB-dependent receptor	COG1629P	0	0
0.00652919	-0.645567	CCNA_01202	CC_1144	membrane alanine aminopeptidase	COG0308E	0	0
0.00332077	0.598033	CCNA_01212	CC_1154	dATP pyrophosphohydrolase	-	0	0.5
0.00993358	0.4847	CCNA_01215	CC_1157	histidine triad (HIT) protein	COG0537FGR	0	0
0.0025077	-0.614	CCNA_01230	CC_1172	sulfatase family protein	COG3119P	0	0
0.00448295	0.746467	CCNA_01237	CC_1179	hypothetical protein	-	0	0
0.00254239	-0.7002	CCNA_01257	CC_1199	permease	COG3817S	0	0
0.00470537	-1.02043	CCNA_01270	CC_1212	hypothetical protein	-	0	0
0.00259907	0.9791	CCNA_01282	CC_1224	gluconolactonase	COG3386G	0	0
0.0090604	1.01453	CCNA_01283	CC_1225	NAD-dependent oxidoreductase	COG0673R	0	0
0.000272061	-1.96543	CCNA_01334	CC_1275	hypothetical protein	-	0	0
0.00517933	-0.6819	CCNA_01352	CC_1294	two component sensor histidine kinase	COG0642T	0	0
0.000209523	-1.494	CCNA_01372	CC_1313	lysine decarboxylase family	COG1611R	0	0
0.00229627	1.1216	CCNA_01457	CC_1391	hypothetical protein	-	0	0
0.00415026	0.7228	CCNA_01458	CC_1392	hypothetical protein	-	0	0
0.00320186	0.993633	CCNA_01459	CC_1393	hypothetical protein	-	0	0
0.00448295	0.576	CCNA_01460	CC_1394	hypothetical protein	-	0	0
0.00331706	1.06857	CCNA_01461	CC_1395	hypothetical protein	-	0	0
0.00258183	-1.142	CCNA_01467	CC_1401	cytochrome cbb3 oxidase subunit I ccoN	COG3278O	0	0
0.000826734	-1.32577	CCNA_01468	CC_1402	cytochrome cbb3 oxidase, cytochrome c subunit ccoO	COG2993C	0	0
0.00508185	-0.7772	CCNA_01469	CC_1403	cytochrome cbb3 oxidase, subunit ccoQ	-	0	0
0.00622185	-0.8395	CCNA_01470	CC_1404	cytochrome cbb3 oxidase, diheme subunit, membrane-bound ccoP	COG2010C	0	0
0.0071349	-1.08847	CCNA_01477	CC_1411	oxygen-independent coproporphyrinogen-III oxidase hemN	COG0635H	0	0
0.000999791	-1.05023	CCNA_01479	CC_1413	tetratricopeptide repeat family protein	COG0457R	0	0
1.2624e-05	-3.42873	CCNA_01480	CC_1414	hypothetical protein	-	0	0
0.000193782	-1.88793	CCNA_01481	CC_1415	hypothetical protein	-	0	0
0.000661893	-1.2494	CCNA_01485	CC_1418	aldose 1-epimerase	COG2017G	0	0
0.000193782	-1.22363	CCNA_01488	CC_1421	galactonate dehydratase	COG0129EG	0	0
0.000229999	-1.42547	CCNA_01489	CC_1422	alpha-L-arabinofuranosidase	COG3534G	0	0
0.00913104	0.683833	CCNA_01505	CC_1438	hypothetical protein	-	0	0
0.000272061	-1.11277	CCNA_01516	CC_1449	NAD(P)H-dependent quinone reductase	COG0778C	0	0
0.00448295	-0.547767	CCNA_01538	CC_1471	pyruvate phosphate dikinase	COG0574G	0	1
0.00287258	0.661867	CCNA_01549	CC_1482	sulfate adenylyltransferase subunit 1/adenylylsulfate kinase	COG0529P,COG2895P	0	0
0.00249685	0.6603	CCNA_01550	CC_1483	sulfate adenylyltransferase subunit 2	COG0175EH	0	0
0.000601764	1.47037	CCNA_01554	CC_1487	D-mannonate oxidoreductase	COG0246G	0	0
0.000391272	-1.5428	CCNA_01556	CC_1489	transcriptional regulator, LacI family	COG1609K	0	0
0.00292731	0.7971	CCNA_01558	CC_1491	4-deoxy-L-threo-5-hexosulose-uronate ketol-isomerase	COG3717G	0	0
0.00316744	0.7447	CCNA_01576	CC_1508	transporter	COG0477GEPR	0	0
0.000819117	-1.4924	CCNA_01591	CC_1523	DNA polymerase III epsilon-like protein	COG0847L	0	0
0.00636021	-0.550033	CCNA_01627	CC_1558	Holo-(acyl-carrier protein) synthase	COG0736I	0	1
0.00925138	0.522233	CCNA_01642	CC_1571	gluconate 5-dehydrogenase	COG1028IQR	0	0
0.00468229	0.5687	CCNA_01654	CC_1583	peptidyl-prolyl cis-trans isomerase	COG0652O	0	0
0.00667154	0.683133	CCNA_01663	CC_1591	potassium-transporting ATPase A chain	COG2060P	0	0
0.0057067	0.4929	CCNA_01673	CC_1601	hypothetical protein	COG2307S	0	0
0.00255864	-0.647833	CCNA_01677	CC_1605	carboxypeptidase G2 precursor	COG0624E	0	0
0.00753847	-0.460867	CCNA_01678	CC_1606	arginine N-succinyltransferase, subunit beta	COG3138E	0	0
0.00309771	0.601	CCNA_01737	CC_1665	replicative DNA helicase	COG0305L	0	1
0.00762151	0.564833	CCNA_01759	CC_1688	peptidyl-prolyl cis-trans isomerase	COG0760O	0	1
0.00736752	-0.6399	CCNA_01773	CC_1701	SNARE-associated family membrane protein	COG0586S	0	0
0.00266626	-0.779867	CCNA_01779	CC_1707	hypothetical protein	-	0	0
0.00415026	-0.798433	CCNA_01784	CC_1712	hypothetical protein	-	0	0.5
0.00524063	-0.865767	CCNA_01845	CC_1767	two-component response regulator protein	COG4567TK	0	0
0.00401883	-1.02777	CCNA_01846	CC_1768	two-component sensor histidine kinase	COG0642T	0	0
0.00107175	-1.4322	CCNA_01847	CC_1769	cytochrome c oxidase assembly protein Surf1	COG3346S	0	0
0.00615375	-0.5343	CCNA_01849	CC_1771	quinol cytochrome oxidase polypeptide III	COG1845C	0	0
0.00191337	-0.736267	CCNA_01850	CC_1772	quinol cytochrome oxidase polypeptide I	COG0843C	0	0
0.00448295	-0.5873	CCNA_01851	CC_1773	quinol cytochrome oxidase polypeptide II	COG1622C	0	0
0.00980362	-1.0898	CCNA_01856	CC_1778	ferrichrome-iron receptor	COG1629P	0	0
0.00199181	-1.3122	CCNA_01858	CC_1780	transcriptional regulator, AraC family	COG0693R	0	0
0.00438347	-0.5825	CCNA_01862	CC_1784	hypothetical protein	-	0	0
0.00533603	-0.655433	CCNA_01866	CC_1788	cation/multidrug efflux pump acrB4	COG0841V	0	0
0.00191337	-0.882367	CCNA_01915	CC_1838	ribosomal small subunit pseudouridine synthase A	COG1187J	0	0
0.00837119	-1.2316	CCNA_01916	CC_1840	ribonuclease BN	COG1295S	0	0
0.00120482	-0.768233	CCNA_01919	CC_1843	FrnE protein	COG2761Q	0	0
0.00508185	0.662667	CCNA_01933	CC_1857	hypothetical protein	-	0	0
0.00625677	0.656667	CCNA_01936	CC_1860	cysteine desulfurase/Selenocysteine lyase	COG0520E	0	1
0.00769281	0.630733	CCNA_01982	CC_1905	glutamyl-tRNA synthetase	COG0008J	0	1
0.000480427	-0.969	CCNA_02051	CC_1973	dihydroorotase	COG1228Q	0	0
0.000719264	-1.03547	CCNA_02061	CC_1982	hypothetical protein	-	0	0
0.00313433	0.588267	CCNA_02075	CC_1996	peptidoglycan-specific endopeptidase, M23 family	COG0739M	0	1
0.00206898	-0.731033	CCNA_02084	CC_2005	chromosome segregation and condensation protein fusion scpAB	COG1354S	0	0
0.000221598	-1.36603	CCNA_02085	CC_2006	anhydromuramoyl-peptide exo-beta-N-acetylglucosaminidase	COG1472G	0	0.5
0.00448295	-0.647667	CCNA_02108	CC_2028	TolB protein precursor/tail-specific protease	COG0793M	0	0
0.00448295	-0.8842	CCNA_02113	CC_2033	aspartate racemase	COG1794M	0	0
0.000108095	1.6932	CCNA_02115	CC_2035	secreted pectate lyase-family protein	-	0	0
0.000221598	-1.2998	CCNA_02130	CC_2051	pyruvate kinase	COG0469G	0	0
0.000245992	-1.0381	CCNA_02131	CC_2052	glucan 1,4-beta-glucosidase	COG1472G	0	0
0.00043997	-1.33493	CCNA_02143	CC_2064	flagellar basal-body rod protein flgG	COG4786N	0	0
0.00274912	-1.0518	CCNA_02144	CC_2065	flagella basal body P ring formation protein flgA	COG1261NO	0	0
0.00701944	-0.8929	CCNA_02145	CC_2066	flagellar L-ring protein flgH	COG2063N	0	0
0.00272772	-0.874033	CCNA_02192	CC_2107	hypothetical protein	-	0	0
0.00615375	-0.710433	CCNA_02193	CC_2108	hypothetical protein	COG3797S	0	0
0.00234524	0.793033	CCNA_02215	CC_2131	acyl-CoA dehydrogenase	COG1960I	0	0
0.00120439	0.773133	CCNA_02216	CC_2132	ABM family monooxygenase	COG1359S	0	0
0.0059692	-0.7289	CCNA_02254	CC_2172	isovaleryl-CoA dehydrogenase	COG1960I	0	0
0.000573953	-1.52517	CCNA_02255	CC_2173	lysozyme-family localization factor spmX	COG3772R	0	0.5
0.000826734	-0.833633	CCNA_02271	CC_2190	hypothetical protein	-	0	0
0.00251654	-0.690233	CCNA_02282	CC_2199	hypothetical protein	-	0	0
0.00259907	0.983667	CCNA_02290	CC_2207	hypothetical protein	-	0	0
0.00834498	-0.502367	CCNA_02298	CC_2215	MJ0042 family finger-like domain protein	-	0	0
0.00884014	-0.865667	CCNA_02299	CC_2216	cell division ATP-binding protein ftsE	COG2884D	0	1
0.00292731	-0.7859	CCNA_02301	CC_2218	hypothetical protein	COG1434S	0	0
0.00448295	-0.941	CCNA_02302	CC_2219	1-acyl-sn-glycerol-3-phosphate acyltransferase	COG0204I	0	1
0.00415026	-0.552233	CCNA_02317	CC_2234	hypothetical protein	-	0	0
0.00163925	-1.25947	CCNA_02361	CC_2278	polysaccharide biosynthesis protein celD	-	0	0
0.00234524	-0.7072	CCNA_02364	CC_2281	methyl-accepting chemotaxis protein	COG0840NT	0	0
0.00191094	-1.2134	CCNA_02382	CC_2297	membrane peptidase, M23 family	COG0739M	0	0
0.00448295	-0.5041	CCNA_02386	CC_2301	O-antigen ligase related enzyme	COG3307M	0	0.5
0.00423825	0.887967	CCNA_02396	CC_2311	hypothetical protein	COG0625O	0	0
0.00121901	-0.800033	CCNA_02402	CC_2317	methyl-accepting chemotaxis protein	COG0840NT	0	0
6.78258e-05	2.4384	CCNA_02423	CC_2338	hypothetical protein	COG4704S	0	0
0.00881598	0.564933	CCNA_02424	CC_2339	transcriptional regulator, TetR family	COG1309K	0	0
0.000193782	1.1363	CCNA_02437	CC_2352	transcriptional regulator, LysR family	COG0583K	0	0
0.00258812	-0.770033	CCNA_02451	CC_2366	surface protein	COG5463S	0	0
0.00122283	-0.941433	CCNA_02462	CC_2377	hypothetical protein	COG0393S	0	0
0.000256529	1.73713	CCNA_02517	CC_2435	hypothetical protein	COG5455S	0	0
0.00524063	-0.669533	CCNA_02528	CC_2446	hypothetical protein	COG0344S	0	1
0.00238064	-1.25847	CCNA_02549	CC_2465	glucokinase	COG1940KG	0	0
0.00769281	0.4883	CCNA_02554	CC_2469	hypothetical protein	-	0	0
0.00954088	-0.8541	CCNA_02558	CC_2473	enantioselective peptide amidase	COG0154J	0	0
0.000221598	-1.2012	CCNA_02560	CC_2475	glycine-rich hypothetical protein	-	0	0
0.000193782	-1.6218	CCNA_02561	CC_2476	hypothetical protein	-	0	0
0.00774668	-0.742067	CCNA_02573	CC_2488	proline hydroxylase	COG3751O	0	0
0.00583404	-0.839033	CCNA_02587	CC_2501	PAS-family sensor histidine kinase	COG0642T,COG0784T	0	0
0.00799604	-1.15697	CCNA_02604	CC_2519	host cell attachment protein	-	0	0
0.0057067	0.8518	CCNA_02610	CC_2526	glyoxalase family protein	COG0346E	0	0
0.00470594	0.6009	CCNA_02625	CC_2542	cell division protein ftsQ	COG1589M	0	1
0.00753395	-0.599633	CCNA_02633	CC_2550	membrane-bound glycosyl hydrolase	COG3533S	0	0
0.00334227	0.970633	CCNA_02646	CC_2563	cell division protein mraZ	COG2001S	0	0
0.000672721	-1.10403	CCNA_02650	CC_2567	anhydro-N-acetylmuramyl-tripeptide amidase	COG3023V	0	0.5
0.00362814	-0.548267	CCNA_02658	CC_2575	3-hydroxybutyryl-CoA dehydratase	COG1024I	0	0
0.00120249	-0.769567	CCNA_02659	CC_2576	two-component receiver domain protein	COG0784T	0	0
0.00119262	-0.852067	CCNA_02660	CC_2577	pyridoxamine 5'-phosphate oxidase family protein	COG3576R	0	0
0.00206171	-1.11857	CCNA_02666	CC_2583	chemotactic signal-response protein cheL	COG3951MNO	0	0
0.00231352	-1.08347	CCNA_02667	CC_2584	flagellar basal-body protein flbY	-	0	0
0.00415026	-0.9522	CCNA_02671	CC_2588	hypothetical protein	-	0	0
0.000868709	-1.16247	CCNA_02678	CC_2595	hypothetical protein	-	0	0.5
0.0063625	-0.6269	CCNA_02691	CC_2608	transcriptional regulator, TetR family	COG1309K	0	0
0.000221598	-1.45813	CCNA_02693	CC_2610	iron-regulated protein frpC	COG2931Q	0	0
0.00448295	0.6105	CCNA_02704	CC_2622	NADP-dependent malic enzyme	COG0280C,COG0281C	0	1
0.00281166	-1.0508	CCNA_02723	CC_2640	hypothetical protein	-	0	0
0.00853875	0.540333	CCNA_02846	CC_2758	endopeptidase degP	COG0265O	0	0
0.00144996	0.759467	CCNA_02889	CC_2799	peptidyl-prolyl cis-trans isomerase	COG0545O	0	0
0.00547262	-0.508133	CCNA_02891	CC_2801	beta-galactosidase	COG1874G	0	0
0.00331706	-0.571067	CCNA_02899	CC_2808	tryptophan halogenase	COG1249C	0	0
0.000592993	-1.29133	CCNA_02906	CC_2815	acyltransferase family protein	COG1835I	0	0
0.00238064	0.726067	CCNA_02934	CC_2841	hypothetical protein	-	0	0.5
0.00706545	0.582233	CCNA_02953	CC_2860	N-acetyllactosaminide beta-1,6-N-acetylglucosaminyltransferase	-	0	0
0.00681493	0.588267	CCNA_02963	CC_2870	hypothetical protein	-	0	0
0.000603373	1.26513	CCNA_02974	CC_2880	toxin protein relE-3	COG3668R	0	0
0.00150054	0.827133	CCNA_02980	CC_2886	tryptophan 2,3-dioxygenase	COG3483E	0	0
0.00217425	-1.01413	CCNA_03084	CC_2989	hypothetical protein	COG3503S	0	0
0.0085532	-0.7687	CCNA_03117	CC_3022	cytosolic protein	COG1664M	0	0
0.00156239	0.774733	CCNA_03169	CC_3073	hypothetical protein	-	0	0
0.00159774	0.929267	CCNA_03185	CC_3088	glutathione S-transferase	COG0625O	0	0
0.00834498	-0.501233	CCNA_03241	CC_3139	glutamate-1-semialdehyde 2,1-aminomutase	COG0001H	0	0
0.00508185	0.497233	CCNA_03247	CC_3145	methyl-accepting chemotaxis protein	COG0840NT	0	0
0.00927664	0.4743	CCNA_03274	CC_3171	hypothetical protein	-	0	1
0.00470594	-0.659667	CCNA_03294	CC_3190	beta-lactamase family protein	COG1680V	0	0
0.00622185	0.693	CCNA_03308	CC_3203	hypothetical protein	-	0	0
0.00881598	0.464167	CCNA_03309	CC_3204	homoserine O-acetyltransferase	COG2021E	0	0
0.00207012	0.7502	CCNA_03314	CC_3208	ferredoxin-NADP reductase	COG1018C	0	1
0.00719603	-1.0155	CCNA_03325	CC_3218	hypothetical protein	-	0	0
0.00439668	1.0406	CCNA_03327	CC_3220	hypothetical protein	-	0	0
0.00191094	-0.823567	CCNA_03330	CC_3222	hypothetical protein	COG3575S	0	0
0.00448295	0.546933	CCNA_03354	CC_3245	5-formyltetrahydrofolate cyclo-ligase	COG0212H	0	0
0.00449916	-0.566267	CCNA_03364	CC_3255	hypothetical protein	COG3220S	0	0
0.00615375	-0.880567	CCNA_03370	CC_3261	acetyltransferase	COG0454KR	0	0
0.00737659	-0.5232	CCNA_03380	CC_3271	hypothetical protein	-	0	0
7.18718e-05	-1.749	CCNA_03407	CC_3298	sodium export permease protein	COG1668CP	0	0
0.0028028	-0.7686	CCNA_03462	CC_3352	glycine dehydrogenase (decarboxylating)	COG1003E	0	0
0.000826734	-0.849233	CCNA_03463	CC_3353	glycine dehydrogenase (decarboxylating)	COG0403E	0	0
0.00249868	-0.668567	CCNA_03497	CC_3386	hypothetical protein	-	0	0
0.00197967	0.77	CCNA_03582	CC_3469	3'(2'),5'-bisphosphate nucleotidase/myo-inositol 1-(4-)phosphatase	COG1218P	0	1
0.00907122	-0.5468	CCNA_03611	CC_3496	glutathione-regulated potassium-efflux system protein kefC	COG0475P,COG1226P	0	0
0.00091703	1.62927	CCNA_03634	CC_3519	hypothetical protein	-	0	0
0.00645848	0.652933	CCNA_03636	CC_3521	biotin synthase	COG0502H	0	0
0.00498432	0.619433	CCNA_03650	CC_3536	mannose-1-phosphate guanyltransferase	COG1208MJ	0	1
0.00759616	0.6203	CCNA_03667	CC_3552	cytosolic protein	COG3784S	0	0
0.00251281	0.649267	CCNA_03703	CC_3588	cytidylate kinase	COG0283F	0	1
0.00808059	0.511933	CCNA_03710	CC_3596	nitrogen regulatory IIA protein	COG1762GT	0	0
0.00638656	0.748067	CCNA_03714	CC_3600	ABC transporter ATP-binding protein	COG1137R	0	1
0.00735707	0.776633	CCNA_03762	CC_3647	hypothetical protein	-	0	0
0.0024556	1.41103	CCNA_03763	CC_3648	deacetylase	COG0123BQ	0	0
0.0011576	2.01477	CCNA_03795	CC_3681	tellurium resistance protein terB	-	0	0
0.00667154	-1.09747	CCNA_03825	CC_3710	hypothetical protein	-	0	0
0.00183262	0.864967	CCNA_03828	CC_3713	deoxyuridine 5'-triphosphate nucleotidohydrolase	COG0756F	0	1
0.00129201	0.855433	CCNA_03829	CC_3714	hypothetical protein	-	0	0
0.00533603	0.7647	CCNA_03865	CC_3749	leucyl-tRNA synthetase	COG0495J	0	1
0.00415026	0.573933	CCNA_03866	CC_3750	hypothetical protein	-	0	1
0.000518988	1.21513	CCNA_03872	CC_3756	tRNA (5-carboxymethylaminomethyl-2-thiouridylate) synthase	COG0486R	0	0
0.0005845	1.1958	CCNA_03873	CC_3757	hypothetical protein	-	0	0
0.000253349	-1.76773	CCNA_00093
0.00993358	0.4437	CCNA_00464
0.00415026	-0.7423	CCNA_00816
0.00436537	0.618233	CCNA_01265
0.00769281	0.899867	CCNA_01546
0.000770569	-1.02063	CCNA_02125		podJ
0.00920905	-0.478933	CCNA_02640
0.00197147	-0.854967	CCNA_02762
0.00446495	-0.732267	CCNA_02844
0.00971979	0.621533	CCNA_R0039
