# Supplementary material for: The functions of DNA methylation by CcrM in Caulobacter crescentus: a global approach
Source: Nucleic Acids Res. 2014 Jan 7;42(6):3720–35. doi: 10.1093/nar/gkt1352 (PMC3973325; doi:10.1093/nar/gkt1352)
Supplement: Supplementary Data [file supp_gkt1352_suppl_data.zip › nar-02997-h-2013-File016.xls]

## Sheet: STable_T2_CcrMP_limma_analysis_
	Genes significantly misregulated in the Plac::ccrM strain
	GANTC_Cc: indicates the number of GANTC sites that are found in the promoter region of the gene in the C. crescentus strain
	Essential: Indicates whether a gene is essential (1), non essential (0) or whether it enhances the fitness (0.5) of C. crescentus according to (Christen et al., Mol. Syst. Biol., 2011)
CCNA	AdProb_1	logFC_1	CCNA	CC	Annotation	COG	GANTC_Cc	Essential
CCNA_00003	0.00656425	-0.538233	CCNA_00003	CC_0003	shikimate 5-dehydrogenase	COG0169E	0	1
CCNA_00004	0.00688294	-0.3585	CCNA_00004	CC_0004	dephospho-CoA kinase	COG0237H	0	1
CCNA_00008	0.00626854	0.425433	CCNA_00008	CC_0008	chromosomal replication initiator protein DnaA	COG0593L	1	1
CCNA_00014	0.00290655	-0.5069	CCNA_00014	CC_0014	molybdenum cofactor biosynthesis protein C	COG0315H	0	0
CCNA_00018	0.00369018	0.6171	CCNA_00018	CC_0018	molybdenum cofactor biosynthesis protein A	COG2896H	0	0
CCNA_00027	0.0063619	-1.1039	CCNA_00027	CC_0027	2OG-Fe(II) oxygenase	COG3128S	0	0
CCNA_00049	0.00369018	0.4908	CCNA_00049	CC_0051	HTH transcriptional regulator	COG1396K	0	0
CCNA_00081	0.00335	-0.663733	CCNA_00081	CC_0083	hypothetical protein	-	1	0
CCNA_00089	0.0090211	-0.393833	CCNA_00089	CC_0091	MHYT/PAS-family GGDEF/EAL protein	COG2199T,COG2200T	0	0
CCNA_00094	0.00321355	-0.675967	CCNA_00094	CC_0095	probable UDP-N-acetyl-D-mannosaminuronic acid transferase	COG1922M	1	0
CCNA_00116	0.00525202	-0.564333	CCNA_00116	CC_0117	phosphoglucosamine mutase	COG1109G	0	1
CCNA_00118	0.00152721	0.886533	CCNA_00118	CC_0119	porphyrin biosynthesis protein	COG0457R,COG3914O	0	0
CCNA_00138	0.000808705	-1.5686	CCNA_00138	CC_0139	TonB-dependent receptor	COG4772P	1	0
CCNA_00157	0.000889927	0.646	CCNA_00157	CC_0158	glyoxalase family protein	COG0346E	1	0
CCNA_00159	0.00113878	0.7742	CCNA_00159	CC_0160	DNA gyrase subunit B	COG0187L	0	1
CCNA_00165	2.33082e-05	2.21483	CCNA_00165	CC_0166	polyisoprenylphosphate hexose-1-phosphotransferase pssY	COG2148M	1	0
CCNA_00185	0.00017709	2.31257	CCNA_00185	CC_0185	TonB-dependent receptor	COG1629P	1	0
CCNA_00218	0.000533544	-0.706733	CCNA_00218	CC_0218	hypothetical protein	-	0	0
CCNA_00220	0.00117917	-1.25913	CCNA_00220	CC_0220	thiol-disulfide isomerase and thioredoxin	COG0526OC	0	0
CCNA_00224	0.000817503	-1.36237	CCNA_00224	CC_0224	hypothetical protein	COG0466O,COG1629P	0	0
CCNA_00234	0.00933544	-0.485567	CCNA_00234	CC_0234	WecE-family cell wall biogenesis enzyme	COG0399M	0	0
CCNA_00260	0.00399343	0.5673	CCNA_00260	CC_0259	glutathione S-transferase	COG0625O	1	0
CCNA_00272	0.00073706	0.609267	CCNA_00272	CC_0271	RmuC family protein	COG1322S	0	0
CCNA_00274	0.000637094	0.999767	CCNA_00274
CCNA_00275	0.000392508	1.5207	CCNA_00275	CC_1796	transposase	COG3666L	1	0
CCNA_00276	0.00128031	0.613033	CCNA_00276	CC_0274	hypothetical protein	COG3837S	0	0
CCNA_00282	0.00368621	-0.597	CCNA_00282	CC_0280	conserved cell surface protein	-	1	0
CCNA_00286	0.00220868	-0.701867	CCNA_00286	CC_0284	two-component receiver domain protein LovR	COG0784T	0	0
CCNA_00287	0.00614963	-0.470167	CCNA_00287	CC_0285	photosensory histidine protein kinase LovK	COG2202T,COG3920T	1	0
CCNA_00288	0.00514152	0.776567	CCNA_00288	CC_0286	sulfate-binding protein	COG1613P	0	0
CCNA_00292	0.0068931	-0.705733	CCNA_00292	CC_0290	phosphate transport system permease protein pstC	COG0573P	0	0
CCNA_00298	0.00715895	0.467533	CCNA_00298	CC_0296	hypothetical protein	-	0	0
CCNA_00319	0.0032337	0.917333	CCNA_00319	CC_0317	acetyltransferase, GNAT family	COG1670J	1	0
CCNA_00353	0.00322769	-0.503333	CCNA_00353	CC_0348	O-antigen acetylase	COG1835I	0	0
CCNA_00374	0.00183325	0.499067	CCNA_00374	CC_0369	putative ATP synthase protein I	-	1	0
CCNA_00381	0.000559764	1.70643	CCNA_00381	CC_0377	A/G-specific adenine DNA glycosylase	COG1194L	0	0
CCNA_00382	2.33082e-05	3.9176	CCNA_00382	CC_0378	adenine-specific methyltransferase ccrM	COG0863L	1	1
CCNA_00386	0.000174663	1.00183	CCNA_00386	CC_0382	DNA-3-methyladenine glycosylase	COG2818L	0	0
CCNA_00390	0.000293676	1.24213	CCNA_00390	CC_0386	ADP-heptose--LPS heptosyltransferase	COG0859M	1	1
CCNA_00391	0.00105267	1.0816	CCNA_00391	CC_0387	hypothetical protein	-	0	0
CCNA_00407	0.000487077	1.02507	CCNA_00407	CC_0402	diamine acetyltransferase	COG0454KR	0	0
CCNA_00426	0.00279489	0.653133	CCNA_00426	CC_0421	very-short-patch-repair endonuclease	COG2852S	1	0
CCNA_00437	0.000210865	-1.10677	CCNA_00437	CC_0428	methyl-accepting chemotaxis protein	COG0840NT	0	0
CCNA_00439	0.000735484	-0.767433	CCNA_00439	CC_0430	methyl-accepting chemotaxis protein	COG0840NT	1	0
CCNA_00441	0.00650302	-0.385767	CCNA_00441	CC_0432	chemotaxis receiver domain protein cheYI	COG0784T	0	0
CCNA_00443	0.00304312	-0.461	CCNA_00443	CC_0434	chemotaxis protein cheW	COG0835NT	0	0
CCNA_00445	0.00105267	-0.621567	CCNA_00445	CC_0436	receiver domain-glutamate methylesterase cheBI	COG2201NT	0	0
CCNA_00446	0.00304312	-0.502533	CCNA_00446	CC_0437	chemotaxis receiver domain protein cheYII	COG0784T	0	0
CCNA_00447	0.000375801	-0.683067	CCNA_00447	CC_0438	chemotaxis protein cheD	COG1871NT	0	0
CCNA_00448	0.00331416	-0.868033	CCNA_00448	CC_0439	cheU protein	-	0	0
CCNA_00450	0.00221988	-0.6399	CCNA_00450	CC_0441	cheE protein	-	0	0
CCNA_00480	0.000587588	1.01893	CCNA_00480
CCNA_00481	0.0034339	0.545033	CCNA_00481
CCNA_00482	0.0022219	0.588467	CCNA_00482
CCNA_00509	0.00263042	-0.7386	CCNA_00509	CC_0476	phosphoglycerate mutase family	COG2204T	0	0
CCNA_00525	0.00988798	-0.3965	CCNA_00525	CC_0492	prolipoprotein diacylglyceryl transferase	COG0682M	0	1
CCNA_00527	0.00552978	0.660967	CCNA_00527	CC_0493	hypothetical protein	COG5465S	1	0
CCNA_00621	9.55831e-05	1.04043	CCNA_00621	CC_0585	hypothetical protein	-	0	0
CCNA_00627	0.00959256	-0.341667	CCNA_00627	CC_0590	hypothetical protein	-	0	0
CCNA_00629	0.00706486	-0.943167	CCNA_00629	CC_0593	methyl-accepting chemotaxis protein	COG0840NT	1	0
CCNA_00639	0.00490587	0.616767	CCNA_00639	CC_0603	heme:hemopexin-binding protein	COG2831U	0	0
CCNA_00640	0.00422541	0.5406	CCNA_00640	CC_0604	hypothetical protein	-	0	0
CCNA_00661	0.000293676	0.806467	CCNA_00661	CC_0625	transposase	COG2963L	0	0
CCNA_00662	0.000131605	2.00593	CCNA_00662	CC_0626	hypothetical protein	-	0	0
CCNA_00675	0.00400587	0.561133	CCNA_00675	CC_0639	cytosolic protein	COG3742S	0	0
CCNA_00679	0.00509338	0.463033	CCNA_00679	CC_2923	transposase	COG3547L	1	0
CCNA_00680	0.00849079	0.714467	CCNA_00680	CC_0643	2-hydroxychromene-2-carboxylate isomerase	COG3917Q	0	0
CCNA_00681	0.00866524	0.839767	CCNA_00681	CC_0644	short chain dehydrogenase	COG1028IQR	0	0
CCNA_00697	0.000228358	1.39233	CCNA_00697
CCNA_00702	0.00552978	0.674433	CCNA_00702	CC_0666	hypothetical protein	-	0	0
CCNA_00719	0.00127561	-1.36633	CCNA_00719	CC_0683	type I secretion adaptor protein hlyD	COG0845M	1	0
CCNA_00720	0.000375801	-0.888367	CCNA_00720	CC_0684	type I protein secretion ATP-binding protein/type I protein secretion transmembrane subunit/type I secretion processing peptidase	COG2274V	0	0
CCNA_00732	0.00137417	-0.8143	CCNA_00732	CC_0696	GumN superfamily protein	-	0	0
CCNA_00748	7.34083e-05	-1.3781	CCNA_00748	CC_0711	ferrous iron transport protein A	COG1918P	1	1
CCNA_00749	0.000158453	-1.3698	CCNA_00749	CC_0712	ferrous iron transport protein B	COG0370P	0	1
CCNA_00783	0.00010157	1.49737	CCNA_00783	CC_0746	secreted protease precursor sapA	COG2931Q	0	0
CCNA_00784	0.000228358	-1.06137	CCNA_00784	CC_0747	heat resistant agglutinin	COG2885M,COG3637M	0	0
CCNA_00796	0.00413497	-0.9019	CCNA_00796	CC_0759	oxygen sensory histidine kinase FixL	COG0642T,COG2202T	0	0
CCNA_00798	0.00284146	-0.723967	CCNA_00798	CC_0760	ABC transporter, ATP-binding protein cydC	COG4987CO	0	0
CCNA_00821	0.00805425	-0.5538	CCNA_00821	CC_0780	hypothetical protein	-	0	0
CCNA_00831	0.00340246	-0.475567	CCNA_00831	CC_0789	alpha-glucosidase	COG1501G	0	0
CCNA_00839	0.00037248	-1.08187	CCNA_00839	CC_0797	glucan 1,4-beta-glucosidase	COG1472G	0	0
CCNA_00840	0.000210865	-1.0271	CCNA_00840	CC_0798	sialic acid-specific 9-O-acetylesterase	-	1	0
CCNA_00858	0.00358848	-1.3267	CCNA_00858	CC_0815	TonB-dependent receptor	COG1629P	1	0
CCNA_00862	0.00169522	-0.749167	CCNA_00862	CC_0819	xylonate dehydratase xylD	COG0129EG	0	0.5
CCNA_00869	0.0032748	0.627233	CCNA_00869	CC_0826	DNA modification methyltransferase-related protein	COG1002V	1	0
CCNA_00875	0.00676513	-0.763833	CCNA_00875	CC_0832	Flp/Fap pilin component protein	COG3847U	0	0
CCNA_00879	0.0022219	0.5558	CCNA_00879	CC_0836	PAS-family sensor histidine kinase	COG2202T,COG3920T	1	0
CCNA_00884	0.0022219	0.872533	CCNA_00884	CC_0841	hypothetical protein	COG4374S	0	0
CCNA_00889	0.00485366	-0.450933	CCNA_00889	CC_0846	hypothetical protein	-	1	0
CCNA_00897	2.67724e-05	1.55693	CCNA_00897	CC_0854	hypothetical protein	-	0	0
CCNA_00898	0.00266549	0.713367	CCNA_00898	CC_0855	ribosomal large subunit pseudouridine synthase F	COG1187J	0	0
CCNA_00912	0.00037068	-1.31307	CCNA_00912	CC_0869	6-aminohexanoate-dimer hydrolase	COG1680V	0	0
CCNA_00942	0.00248665	-0.441167	CCNA_00942	CC_0898	flagellar hook-associated protein FlgL	COG1344N	0	0
CCNA_00943	0.00704133	-0.5811	CCNA_00943	CC_0899	flagellar hook-associated protein FlaN	COG1256N	0	0
CCNA_00945	0.00770089	-0.7271	CCNA_00945
CCNA_00949	0.00310432	-0.514233	CCNA_00949	CC_0904	hypothetical protein	-	0	0
CCNA_00954	0.00316732	-0.7855	CCNA_00954	CC_0909	AAA-family response regulator flbD	COG2204T	0	0
CCNA_00955	0.000885169	-1.01043	CCNA_00955
CCNA_00977	2.33082e-05	1.74713	CCNA_00977	CC_0928	transposase	COG3293L	1	0
CCNA_00978	0.000544516	1.2631	CCNA_00978	CC_0929	transposase	COG3293L	0	0
CCNA_00979	0.00676513	0.398967	CCNA_00979	CC_0930	periplasmic efflux protein, lipoprotein precursor	COG0845M	0	0
CCNA_00980	4.23917e-05	1.86793	CCNA_00980	CC_0931	ABC-type transport system involved in lipoprotein release, permease component LolE	COG4591M	0	0
CCNA_00981	4.23917e-05	2.1256	CCNA_00981	CC_0932	ABC-type transport system involved in lipoprotein release, ATPase component LolD	COG1136V	0	0
CCNA_00987	0.00468935	-0.430167	CCNA_00987	CC_0938	hypothetical protein	-	0	0
CCNA_01008	0.00877477	-1.01157	CCNA_01008	CC_0957	urocanate hydratase	COG2987E	0	0
CCNA_01020	0.00778418	-0.370533	CCNA_01020	CC_0969	transcriptional regulator, LacI family	COG1609K	1	0
CCNA_01027	0.00682827	0.7824	CCNA_01027	CC_0976	acetyltransferase	-	0	0
CCNA_01034	0.00184383	0.890167	CCNA_01034	CC_0983	TonB-dependent outer membrane receptor	COG1629P	0	0
CCNA_01035	0.00433311	0.9102	CCNA_01035	CC_0984	gamma-glutamyltranspeptidase	COG0405E	0	0
CCNA_01069	0.00442402	-0.4869	CCNA_01069	CC_1017	methyltransferase	COG0500QR	0	0
CCNA_01072	0.00875262	0.442533	CCNA_01072	CC_1020	hypothetical protein	-	0	0
CCNA_01075	0.000150617	1.39623	CCNA_01075	CC_1023	beta/gamma crystallin family protein	-	0	0
CCNA_01076	0.000230542	1.5712	CCNA_01076	CC_1024	beta/gamma crystallin domain protein	-	0	0
CCNA_01087	0.0022219	-0.709367	CCNA_01087	CC_1035	hypothetical protein	-	0	0
CCNA_01107	0.0006553	0.917567	CCNA_01107
CCNA_01109	0.00381802	0.464933	CCNA_01109	CC_1056	conserved cytosolic protein	COG4805S	1	0
CCNA_01120	0.000529758	1.18033	CCNA_01120	CC_1067	hypothetical protein	-	0	0
CCNA_01126	0.0034299	0.449933	CCNA_01126
CCNA_01130	0.00352677	0.751467	CCNA_01130	CC_1076	flagellar biosynthesis protein FliR	COG1684NU	0	0
CCNA_01139	0.0006553	-0.8611	CCNA_01139	CC_1085	conserved cytosolic protein	COG4805S	0	0
CCNA_01141	0.000487077	0.920667	CCNA_01141	CC_1087	RecA protein	COG0468L	1	0
CCNA_01142	0.000189068	0.9492	CCNA_01142	CC_1088	hypothetical protein	-	1	0
CCNA_01149	0.00357127	1.09347	CCNA_01149	CC_1093	TonB-dependent outer membrane receptor	COG1629P	0	0
CCNA_01150	1.29178e-05	2.34123	CCNA_01150	CC_1094	hypothetical protein	-	0	0
CCNA_01169	6.98018e-05	1.37733	CCNA_01169	CC_1112	hypothetical protein	-	0	0
CCNA_01170	3.76278e-06	3.98083	CCNA_01170	CC_1113	TonB-dependent receptor	COG1629P	1	0
CCNA_01172	0.000103363	-1.1696	CCNA_01172	CC_1115	hypothetical protein	COG2013S	0	0
CCNA_01176	0.000611738	0.641767	CCNA_01176
CCNA_01177	0.00484327	0.6992	CCNA_01177	CC_1119	sulfite reductase (ferredoxin)	COG0155P	0	0
CCNA_01178	0.0033003	0.789967	CCNA_01178	CC_1120	oxidoreductase	COG3749S	0	0
CCNA_01184	0.00332669	0.897233	CCNA_01184	CC_1126	phosphohydrolase (MutT/nudix family protein)	COG0494LR	0	0
CCNA_01216	0.00850355	-0.389467	CCNA_01216	CC_1158	phosphohydrolase, Icc family	COG1409R	1	0
CCNA_01225	0.00568665	0.567267	CCNA_01225	CC_1167	glycerophosphotransferase-related protein	COG1887M	0	0
CCNA_01235	0.0039731	-0.676667	CCNA_01235	CC_1177	transcriptional regulatory protein	COG1309K	0	0
CCNA_01236	0.00500103	-1.0835	CCNA_01236	CC_1178	cytosolic protein	COG3729R	0	0
CCNA_01240	0.00514152	-0.4117	CCNA_01240	CC_1182	two-component response regulator	COG0745TK	0	0
CCNA_01260	0.00783792	-0.494	CCNA_01260	CC_1202	hypothetical protein	-	0	0
CCNA_01303	0.00461863	-0.504733	CCNA_01303	CC_1245	hypothetical protein	-	0	0
CCNA_01335	0.00874929	-0.352	CCNA_01335	CC_1276	transporter	COG1131V	0	0
CCNA_01353	0.00381047	1.6323	CCNA_01353	CC_1295	3-phytase/6-phytase	COG4247I	0	0
CCNA_01377	6.785e-05	2.47853	CCNA_01377
CCNA_01379	0.000274824	-0.914667	CCNA_01379	CC_1318	type I secretion outer membrane protein rsaFb	COG1538MU	0	0
CCNA_01380	0.00381638	-0.501733	CCNA_01380	CC_1319	pole-organizing protein popZ	COG3827S	1	1
CCNA_01386	0.000618965	0.9957	CCNA_01386	CC_1325	hypothetical protein	-	0	0
CCNA_01391	2.56084e-05	1.19337	CCNA_01391	CC_1330	radical SAM superfamily protein	COG1533L	0	0
CCNA_01392	0.00552978	0.934	CCNA_01392	CC_1331	glycosyltransferase involved in cell wall biogenesis	-	0	0
CCNA_01399	0.00419474	-0.676133	CCNA_01399	CC_1338	ammonium transporter/methylammonium transporter	COG0004P	0	0
CCNA_01400	0.000885169	-0.936833	CCNA_01400	CC_1339	nitrogen regulatory protein GlnK	COG0347E	0	0
CCNA_01401	0.00156239	1.24233	CCNA_01401	CC_1340	hypothetical protein	-	0	0
CCNA_01443	0.00781524	-0.6915	CCNA_01443	CC_1379	hypothetical protein	COG3738S	0	0
CCNA_01451	0.0016289	1.4406	CCNA_01451	CC_1387	cold shock protein cspD	COG1278K	1	0
CCNA_01452	0.00434394	0.776867	CCNA_01452	CC_1388	hypothetical protein	COG1430S	0	0
CCNA_01454	0.00288523	0.943667	CCNA_01454	CC_1390	hypothetical protein	-	0	0
CCNA_01455	3.76278e-06	2.66117	CCNA_01455	CC_1390	hypothetical protein	-	1	0
CCNA_01456	0.00256876	1.14373	CCNA_01456	CC_1391	hypothetical protein	-	0	0
CCNA_01457	0.000487077	1.52137	CCNA_01457	CC_1391	hypothetical protein	-	0	0
CCNA_01458	0.000102513	1.7475	CCNA_01458	CC_1392	hypothetical protein	-	0	0
CCNA_01459	4.23917e-05	2.35543	CCNA_01459	CC_1393	hypothetical protein	-	0	0
CCNA_01460	0.000808705	1.87423	CCNA_01460	CC_1394	hypothetical protein	-	0	0
CCNA_01461	3.77573e-05	2.36083	CCNA_01461	CC_1395	hypothetical protein	-	0	0
CCNA_01462	0.00165958	0.902333	CCNA_01462	CC_1396	lactate 2-monooxygenase	COG1304C	1	0
CCNA_01464	0.000174663	1.56127	CCNA_01464	CC_1398	hypothetical protein	-	1	0
CCNA_01466	0.00249233	1.74927	CCNA_01466	CC_1400	hypothetical protein	-	0	0
CCNA_01482	0.00191984	0.884567	CCNA_01482	CC_1416	hypothetical protein	COG1257I	0	0
CCNA_01483	0.00116793	0.853967	CCNA_01483	CC_1416	hypothetical protein	-	0	0
CCNA_01484	0.000358398	0.995633	CCNA_01484	CC_1417	hypothetical protein	-	0	0
CCNA_01516	0.00288523	-0.540067	CCNA_01516	CC_1449	NAD(P)H-dependent quinone reductase	COG0778C	0	0
CCNA_01524	0.00601323	-0.3984	CCNA_01524	CC_1457	FlbA protein	COG0457R	1	0
CCNA_01549	0.00958992	0.7406	CCNA_01549	CC_1482	sulfate adenylyltransferase subunit 1/adenylylsulfate kinase	COG0529P,COG2895P	0	0
CCNA_01550	0.00778418	0.4995	CCNA_01550	CC_1483	sulfate adenylyltransferase subunit 2	COG0175EH	0	0
CCNA_01551	0.00709778	0.491533	CCNA_01551	CC_1484	hypothetical protein	-	0	0
CCNA_01573	0.00842727	0.375867	CCNA_01573	CC_1505	transcriptional regulator, ArsR family	COG0640K	0	0
CCNA_01592	0.00322769	-0.721567	CCNA_01592	CC_1524	SN-glycerol-3-phosphate transport ATP-binding protein	COG4731S	0	0
CCNA_01593	0.00340246	-0.422	CCNA_01593	CC_1525	Xaa-pro aminopeptidase	COG0006E	0	0
CCNA_01598	0.000565328	0.806067	CCNA_01598	CC_1529	pyridine nucleotide-disulphide oxidoreductase	-	1	0
CCNA_01600	0.000194492	1.11933	CCNA_01600	CC_1531	hypothetical protein	-	1	0
CCNA_01601	0.00144231	-0.7231	CCNA_01601	CC_1532	hypothetical protein	COG3798S	1	0
CCNA_01602	0.00335376	-0.498533	CCNA_01602	CC_1533	glutathione S-transferase	COG0625O	0	0
CCNA_01620	0.00327771	0.728567	CCNA_01620	CC_1551	2-amino-4-hydroxy-6- hydroxymethyldihydropteridine pyrophosphokinase	COG0801H	0	1
CCNA_01632	0.000147845	1.11787	CCNA_01632	CC_1561	hypothetical protein	-	0	0
CCNA_01660	0.00529145	-0.4635	CCNA_01660	CC_1589	hypothetical protein	-	1	0
CCNA_01661	2.70495e-05	2.7953	CCNA_01661	CC_1590	hypothetical protein	-	0	0
CCNA_01662	1.25824e-05	2.57373	CCNA_01662	CC_1590	hypothetical protein	-	0	0
CCNA_01663	8.71867e-06	2.5152	CCNA_01663	CC_1591	potassium-transporting ATPase A chain	COG2060P	0	0
CCNA_01664	0.000876951	1.0491	CCNA_01664	CC_1592	potassium-transporting ATPase B chain	COG2216P	0	0
CCNA_01668	0.000189068	1.1261	CCNA_01668	CC_1596	sulfate transport system permease protein cysT	COG0555O	0	0
CCNA_01669	0.00013724	0.947967	CCNA_01669	CC_1597	sulfate transport system permease protein cysW	COG4208P	0	0
CCNA_01670	0.00800681	0.4461	CCNA_01670	CC_1598	sulfate transport ATP-binding protein cysA	COG1118P	0	0
CCNA_01673	0.00325045	-0.509867	CCNA_01673	CC_1601	hypothetical protein	COG2307S	0	0
CCNA_01683	2.33082e-05	1.7148	CCNA_01683	CC_1611	acetyltransferase	-	0	0
CCNA_01685	0.00172226	1.04617	CCNA_01685	CC_1613	hemimethylated DNA-binding protein yccV	COG3785S	1	0
CCNA_01694	0.00475286	0.872467	CCNA_01694	CC_1622	7 beta-(4-carboxybutanamido)cephalosporanic acid acylase	COG2936R	0	0
CCNA_01696	0.0016289	0.7694	CCNA_01696	CC_1624	aminobenzoyl-glutamate transport protein	COG2978H	0	0
CCNA_01710	0.00719798	-0.517633	CCNA_01710	CC_1638	GMC family oxidoreductase	COG2303E	0	0
CCNA_01711	0.00656477	-0.619733	CCNA_01711	CC_1639	transcriptional regulator	COG0666R,COG4219KT	0	0
CCNA_01721	0.000263919	-0.841167	CCNA_01721	CC_1649	RNA polymerase sigma-E factor	COG1595K	0	0
CCNA_01722	0.00346716	-0.577533	CCNA_01722	CC_1650	hypothetical protein	-	0	0.5
CCNA_01735	0.000167092	1.3778	CCNA_01735	CC_1663	PaaI thioesterase family protein	COG2050Q	0	0
CCNA_01736	0.00173519	1.07793	CCNA_01736	CC_1664	transcriptional regulator, TetR family	COG1309K	0	0
CCNA_01737	0.00100815	0.6273	CCNA_01737	CC_1665	replicative DNA helicase	COG0305L	0	1
CCNA_01743	0.000392508	1.3075	CCNA_01743	CC_1671	sterol desaturase family protein	COG3000I	0	0
CCNA_01747	0.00870604	-0.3478	CCNA_01747	CC_1675	3-oxoacyl-(acyl-carrier protein) reductase	COG1028IQR	0	1
CCNA_01750	0.00857383	-0.382767	CCNA_01750	CC_1678	3-oxoacyl-(acyl-carrier-protein) synthase	COG0304IQ	1	1
CCNA_01754	0.00171792	1.2848	CCNA_01754	CC_1682	transglycosylase associated protein	COG2261S	0	0
CCNA_01767	0.000210865	2.08643	CCNA_01767	CC_1696	cytochrome C family protein	COG2010C	0	0
CCNA_01772	0.0063577	0.640333	CCNA_01772
CCNA_01778	0.0033003	0.723267	CCNA_01778	CC_1706	penicillin-binding protein	COG1680V	1	0
CCNA_01779	0.0077679	0.6231	CCNA_01779	CC_1707	hypothetical protein	-	0	0
CCNA_01780	0.000808705	1.09227	CCNA_01780	CC_1708	exopolyphosphatase	COG0248FP	0	0
CCNA_01788	0.00304312	0.593033	CCNA_01788	CC_1717	hypothetical protein	-	0	0
CCNA_01793	2.875e-05	1.9557	CCNA_01793	CC_1722	hypothetical protein	-	1	0
CCNA_01794	2.33082e-05	1.43143	CCNA_01794	CC_1723	enoyl-CoA hydratase/isomerase family	COG1024I	0	0
CCNA_01800	0.00102608	-0.550967	CCNA_01800	CC_1727	pyruvate dehydrogenase E1 component beta subunit	COG0022C,COG0508C	0	0.5
CCNA_01801	0.000618992	-0.667733	CCNA_01801	CC_1728	hypothetical protein	-	0	0
CCNA_01802	0.00144615	-0.5358	CCNA_01802
CCNA_01803	0.00279489	-0.529067	CCNA_01803	CC_1729	pyruvate dehydrogenase complex, dihydrolipoamide acetyltransferase component	COG0508C	0	0.5
CCNA_01804	0.00510344	-0.540167	CCNA_01804	CC_1730	glutathione peroxidase	COG0386O	0	0
CCNA_01807	0.00526223	0.455867	CCNA_01807	CC_1733	acyl-acyl carrier protein synthetase	COG0318IQ	1	0
CCNA_01813	0.000544516	0.8459	CCNA_01813	CC_1739	tRNA-dihydrouridine synthase	COG0042J	0	0
CCNA_01814	0.0056367	0.699633	CCNA_01814	CC_1740	nitrogen regulation protein ntrB	COG3852T	0	0
CCNA_01816	0.000228358	1.88657	CCNA_01816	CC_1742	nitrogen regulation protein ntrY	COG5000T	0	0
CCNA_01829	0.00017709	1.1123	CCNA_01829	CC_1753	transcriptional regulator	COG1609K	0	0
CCNA_01831	0.000697943	0.8928	CCNA_01831	CC_1755	tryptophan halogenase superfamily protein	-	0	0
CCNA_01837	6.40661e-06	2.74243	CCNA_01837	CC_1761	transposase, IS30 family	COG2826L	1	0
CCNA_01838	6.40661e-06	2.6019	CCNA_01838	CC_1762	hypothetical protein	-	0	0
CCNA_01840	0.0002877	0.856867	CCNA_01840	CC_1763	transcriptional regulator, MerR family	COG1396K,COG3800R	0	0
CCNA_01844	6.40661e-06	2.55503	CCNA_01844	CC_1766	DNA integration/recombination/inversion protein	COG0582L	1	0
CCNA_01845	0.000496937	1.4927	CCNA_01845	CC_1767	two-component response regulator protein	COG4567TK	0	0
CCNA_01846	0.00123266	1.42117	CCNA_01846	CC_1768	two-component sensor histidine kinase	COG0642T	0	0
CCNA_01847	0.0056388	1.27133	CCNA_01847	CC_1769	cytochrome c oxidase assembly protein Surf1	COG3346S	0	0
CCNA_01848	0.00842727	0.5349	CCNA_01848	CC_1770	quinol cytochrome oxidase polypeptide IV	COG3125C	0	0
CCNA_01850	0.004264	1.15243	CCNA_01850	CC_1772	quinol cytochrome oxidase polypeptide I	COG0843C	0	0
CCNA_01851	0.000974643	1.7268	CCNA_01851	CC_1773	quinol cytochrome oxidase polypeptide II	COG1622C	0	0
CCNA_01853	2.33082e-05	-2.81403	CCNA_01853	CC_1775	hypothetical protein	-	1	0
CCNA_01854	2.70495e-05	-4.4251	CCNA_01854	CC_1776	transcriptional regulator, GntR family	COG1802K	0	0
CCNA_01855	7.03584e-05	-2.23303	CCNA_01855	CC_1777	iron/manganese superoxide dismutase	COG0605P	0	0
CCNA_01856	1.89426e-05	-2.58633	CCNA_01856	CC_1778	ferrichrome-iron receptor	COG1629P	0	0
CCNA_01857	3.34097e-05	-4.739	CCNA_01857	CC_1779	transcriptional regulator, AraC family	COG0693R	0	0
CCNA_01858	4.39341e-05	-4.0604	CCNA_01858	CC_1780	transcriptional regulator, AraC family	COG0693R	0	0
CCNA_01859	1.89426e-05	-3.16583	CCNA_01859	CC_1781	TonB-dependent receptor	COG1629P	1	0
CCNA_01860	3.65242e-05	-3.46747	CCNA_01860	CC_1782	rare lipoprotein B precursor	COG3182S	0	0
CCNA_01861	0.00815827	-1.2854	CCNA_01861	CC_1783	hypothetical protein	-	0	0
CCNA_01862	0.00280407	1.00607	CCNA_01862	CC_1784	hypothetical protein	-	0	0
CCNA_01866	0.00102555	0.795067	CCNA_01866	CC_1788	cation/multidrug efflux pump acrB4	COG0841V	0	0
CCNA_01868	3.53521e-05	2.11713	CCNA_01868	CC_1790	hypothetical protein	COG5255S	0	0
CCNA_01869	7.918e-05	1.67707	CCNA_01869	CC_1791	TonB-dependent receptor	COG1629P	0	0
CCNA_01873	0.00874929	0.371967	CCNA_01873	CC_1795	magnesium and cobalt transport protein corA	COG0598P	0	0
CCNA_01875	0.000293676	1.03057	CCNA_01875	CC_1798	acyl-CoA dehydrogenase, short-chain specific	COG1960I	1	0
CCNA_01887	0.000699629	1.33817	CCNA_01887	CC_1810	hypothetical protein	-	0	0
CCNA_01891	0.00709778	0.4237	CCNA_01891	CC_1814	enoyl-CoA hydratase/carnithine racemase	COG1024I	1	0
CCNA_01896	0.00101204	1.0299	CCNA_01896	CC_1820	hypothetical protein	-	1	0
CCNA_01898	0.00531102	0.802833	CCNA_01898	CC_1822	DNase, TatD family	COG0084L	0	0
CCNA_01902	0.00526223	0.648167	CCNA_01902	CC_1826	nickel-responsive regulator NikR	COG0864K	1	0
CCNA_01904	0.00335	0.450833	CCNA_01904	CC_1828	cytosolic protein	COG3665S	0	0
CCNA_01909	0.00172226	0.947	CCNA_01909	CC_1833	ABC transporter substrate-binding protein	COG0715P	0	0
CCNA_01911	0.00471744	0.6025	CCNA_01911	CC_1834	glyoxalase family protein	COG3324R	1	0
CCNA_01913	0.000217988	1.23053	CCNA_01913	CC_1836	transcriptional regulator, MarR family	COG1733K	1	0
CCNA_01914	0.00688294	0.4154	CCNA_01914	CC_1837	16S rRNA m(2)G 1207 methyltransferase	COG2813J	1	0
CCNA_01916	0.00116635	0.621867	CCNA_01916	CC_1840	ribonuclease BN	COG1295S	0	0
CCNA_01922	0.000251228	1.31313	CCNA_01922	CC_1846	SAM-dependent methyltransferase	COG0500QR	1	0
CCNA_01968	0.000190537	-1.15193	CCNA_01968	CC_1891	hypothetical protein	COG1357S	0	1
CCNA_01972	0.00568665	-0.480633	CCNA_01972	CC_1895	anthranilate synthase component I	COG0147EH	0	0
CCNA_02004	5.93102e-05	1.34503	CCNA_02004	CC_1927	hypothetical protein	-	1	0
CCNA_02034	0.000974643	1.08147	CCNA_02034	CC_1957	luciferase-like monooxygenase	COG2141C	1	0
CCNA_02035	0.0011539	0.7766	CCNA_02035	CC_1958	glycosyltransferase	COG0438M	1	0
CCNA_02046	0.00666642	-0.642067	CCNA_02046	CC_1968	nitrogen regulatory protein P-II	COG0347E	1	0.5
CCNA_02068	0.00834314	-0.394133	CCNA_02068	CC_1989	Mth938-like membrane protein	COG3737S	0	0
CCNA_02076	0.00967187	-0.363833	CCNA_02076	CC_1997	protein-L-isoaspartate O-methyltransferase	COG2518O	0	1
CCNA_02087	0.00102542	-0.5262	CCNA_02087	CC_2008	deoxyguanosinetriphosphate triphosphohydrolase	COG0232F	0	0
CCNA_02088	0.00995256	0.636867	CCNA_02088	CC_2009	HesB protein family	COG0316S	0	0
CCNA_02089	0.000475749	1.00787	CCNA_02089	CC_2010	hypothetical protein	-	0	0
CCNA_02107	0.00207145	1.0606	CCNA_02107
CCNA_02116	0.00110556	1.66137	CCNA_02116	CC_2036	putative capsule polysaccharide biosynthesis protein	-	0	0
CCNA_02119	0.00590514	0.675333	CCNA_02119	CC_2038	hypothetical protein	-	0	0
CCNA_02121	0.00206685	0.683567	CCNA_02121	CC_2040	ATP-dependent helicase	COG1201R	0	0
CCNA_02122	0.00361617	0.546733	CCNA_02122	CC_2041	putative ICC-like phosphoesterase	COG1407R	0	0
CCNA_02147	0.00622778	0.642567	CCNA_02147
CCNA_02166	0.00346716	0.4374	CCNA_02166	CC_2084	uracil DNA glycosylase superfamily protein	COG1573L	0	0
CCNA_02173	0.000164654	-1.053	CCNA_02173	CC_2091	ABC transporter ATP-binding protein	COG1136V	0	0
CCNA_02174	3.54499e-05	-1.29253	CCNA_02174	CC_2092	multidrug resistance efflux pump	COG0845M	0	0
CCNA_02176	0.000305968	0.776733	CCNA_02176
CCNA_02189	0.000257433	1.4958	CCNA_02189	CC_2104	peptidase, C13 family	COG0252EJ	0	0
CCNA_02193	0.00322769	0.6661	CCNA_02193	CC_2108	hypothetical protein	COG3797S	0	0
CCNA_02205	8.71867e-06	1.90647	CCNA_02205	CC_2121	hypothetical protein	COG5455S	1	0
CCNA_02208	0.00767165	0.446233	CCNA_02208	CC_2124	thymidylate synthase	COG0207F	1	1
CCNA_02222	0.00306344	0.620633	CCNA_02222	CC_2138	5-methyltetrahydrofolate--homocysteine methyltransferase homocysteine-binding subunit	COG0646E	0	0
CCNA_02223	0.00842727	0.7009	CCNA_02223	CC_2139	beta-lactamase, type II	COG0491R	0	0
CCNA_02230	0.00136052	-0.718233	CCNA_02230	CC_2147	gluconate 2-dehydrogenase	COG1052CHR	0	0
CCNA_02274	0.00954579	-0.872867	CCNA_02274	CC_2193	EF-Hand domain protein	-	0	0
CCNA_02275	0.00419474	-1.1307	CCNA_02275	CC_2193	hypothetical protein	-	0	0
CCNA_02280	0.00913759	-0.337067	CCNA_02280	CC_2197	2-polyprenyl-3-methyl-6-methoxy-1,4-benzoquinol hydroxylase	COG2941H	0	1
CCNA_02284	0.00688294	0.5232	CCNA_02284	CC_2201	DNA-3-methyladenine glycosylase II	COG0122L	0	0
CCNA_02315	0.00790559	0.5285	CCNA_02315	CC_2232	transcriptional regulator, Cro/CI family	COG1476K	0	0
CCNA_02327	0.0090211	-0.357267	CCNA_02327	CC_2244	ABC transporter permease protein	COG0842V	1	0
CCNA_02331	0.0011539	0.759367	CCNA_02331	CC_2248	peptidoglycan-specific endopeptidase, M23 family	COG0739M	0	0
CCNA_02341	0.0068608	0.750133	CCNA_02341	CC_2258	small heat shock protein	COG0071O	1	0
CCNA_02351	0.00922328	-0.364967	CCNA_02351	CC_2268	uracil phosphoribosyltransferase	COG0035F	0	0
CCNA_02365	0.00452764	1.88947	CCNA_02365	CC_2282	glucoamylase	COG3387G	0	0
CCNA_02366	8.52985e-05	2.64133	CCNA_02366	CC_2283	cytoplasmic membrane maltose transporter malY	COG0477GEPR	1	0
CCNA_02367	0.000367152	1.0131	CCNA_02367	CC_2284	maltose transport transcriptional repressor malI	COG1609K	1	0
CCNA_02368	0.000323606	3.99337	CCNA_02368	CC_2285	alpha-glucosidase	COG0366G	0	0
CCNA_02369	0.000379908	2.7606	CCNA_02369	CC_2286	alpha-amylase	COG0366G	0	0
CCNA_02370	1.25824e-05	5.6519	CCNA_02370	CC_2287	TonB-dependent maltose outer membrane transporter malA	COG1629P	0	0
CCNA_02371	0.00355432	0.5386	CCNA_02371	CC_2288	tryptophan halogenase superfamily protein	COG1249C	1	0
CCNA_02378	5.93102e-05	2.19517	CCNA_02378	CC_2294	hypothetical protein	COG2968S	1	0
CCNA_02379	9.22888e-05	1.27377	CCNA_02379
CCNA_02391	0.0016289	0.655033	CCNA_02391	CC_2306	oxidoreductase	COG1028IQR	0	0
CCNA_02392	2.03961e-05	1.8565	CCNA_02392	CC_2307	cytosolic protein	-	0	0
CCNA_02394	0.00174593	0.6378	CCNA_02394	CC_2309	glutathione S-transferase	COG0625O	0	0
CCNA_02396	4.39341e-05	1.86757	CCNA_02396	CC_2311	hypothetical protein	COG0625O	0	0
CCNA_02398	0.000375801	0.873433	CCNA_02398	CC_2313	endo-1,4-beta-xylanase	COG0657I	1	0
CCNA_02401	0.00552978	0.370167	CCNA_02401	CC_2316	transcriptional regulator	COG1609K	1	0
CCNA_02406	0.00833499	-0.400267	CCNA_02406	CC_2321	membrane lipoprotein	COG3218R	0	0
CCNA_02411	0.00331416	0.7139	CCNA_02411	CC_2326	putative lytic transglycosylase pleA	COG0741M	1	0
CCNA_02412	0.00207145	0.8755	CCNA_02412	CC_2327	TonB protein	COG0810M	1	0
CCNA_02417	4.39341e-05	1.0261	CCNA_02417	CC_2332	biotin synthase related domain containing protein	COG4277R	0	0
CCNA_02418	5.04292e-05	1.11537	CCNA_02418	CC_2333	uracil DNA glycosylase superfamily protein	COG1573L	0	0
CCNA_02422	5.15998e-05	1.34383	CCNA_02422	CC_2337	short chain dehydrogenase	COG0300R	0	0
CCNA_02423	3.76278e-06	4.15823	CCNA_02423	CC_2338	hypothetical protein	COG4704S	0	0
CCNA_02424	1.23991e-05	1.86167	CCNA_02424	CC_2339	transcriptional regulator, TetR family	COG1309K	0	0
CCNA_02429	0.00594779	0.740267	CCNA_02429	CC_2344	arsenate reductase	COG0394T	0	0
CCNA_02437	6.40661e-06	2.8735	CCNA_02437	CC_2352	transcriptional regulator, LysR family	COG0583K	0	0
CCNA_02438	0.00116635	0.943333	CCNA_02438	CC_2353	quinone oxidoreductase	COG0604CR	0	0
CCNA_02439	0.00286849	0.911533	CCNA_02439	CC_2354	transporter, major facilitator superfamily	COG0477GEPR	0	0
CCNA_02440	0.00485366	0.859067	CCNA_02440	CC_2355	transcriptional regulator	COG1609K	1	0
CCNA_02441	0.00258555	0.968333	CCNA_02441	CC_2356	HTH DNA-binding protein	COG2197TK	1	0
CCNA_02442	0.00575241	0.445133	CCNA_02442	CC_2357	beta-xylosidase	COG3664G	0	0
CCNA_02449	0.00870604	0.434133	CCNA_02449	CC_2364	hypothetical protein	-	0	0.5
CCNA_02468	0.00332669	0.641867	CCNA_02468	CC_2385	hypothetical protein	-	0	0
CCNA_02491	0.00781524	-0.496067	CCNA_02491	CC_2408	protocatechuate 3,4-dioxygenase subunit beta	COG3485Q	0	0
CCNA_02499	0.00418782	-0.4546	CCNA_02499	CC_2417	type IV secretory pathway, VirB2 protein	-	0	0
CCNA_02506	1.16118e-05	2.85823	CCNA_02506	CC_2424	transposase/integrase-related peptide	-	1	0
CCNA_02509	0.00676513	-0.5035	CCNA_02509	CC_2427	glycosyltransferase hfsG	COG0463M,COG1215M	0	0
CCNA_02511	0.00623424	-0.4285	CCNA_02511	CC_2429	polysaccharide polymerase hfsC	COG3307M	0	0
CCNA_02517	6.40661e-06	2.8829	CCNA_02517	CC_2435	hypothetical protein	COG5455S	0	0
CCNA_02526	0.0068931	-0.589167	CCNA_02526	CC_2444	dihydroorotase	COG0044F	0	0
CCNA_02554	0.00202318	0.719433	CCNA_02554	CC_2469	hypothetical protein	-	0	0
CCNA_02555	0.00213641	0.6017	CCNA_02555	CC_2470	adenosine 5'-monophosphoramidase	COG0537FGR	0	0
CCNA_02556	6.40661e-06	1.96913	CCNA_02556	CC_2471	hypothetical protein	-	0	0
CCNA_02564	0.00902223	-0.508433	CCNA_02564	CC_2479	acyl-CoA dehydrogenase, short-chain specific	COG1960I	0	0
CCNA_02565	0.00351848	-0.5619	CCNA_02565	CC_2480	hypothetical protein	-	0	0
CCNA_02587	0.0035681	0.6635	CCNA_02587	CC_2501	PAS-family sensor histidine kinase	COG0642T,COG0784T	0	0
CCNA_02593	0.00578211	0.5069	CCNA_02593	CC_2508	hypothetical protein	-	0	0
CCNA_02594	0.000225945	1.08323	CCNA_02594	CC_2509	endopeptidase htpX	COG0501O	0	0
CCNA_02595	0.000189068	1.4603	CCNA_02595	CC_2510	hypothetical protein	COG3809S	0	0
CCNA_02597	0.000427511	1.7108	CCNA_02597	CC_2512	hypothetical protein	-	0	0
CCNA_02598	1.23991e-05	2.72983	CCNA_02598	CC_2513	toxin protein relE-2	COG3668R	0	0
CCNA_02599	9.20921e-06	2.45663	CCNA_02599	CC_2514	antitoxin protein relB-2	-	0	0
CCNA_02600	2.33082e-05	2.7045	CCNA_02600	CC_2515	S-formylglutathione hydrolase	COG0627R	0	0
CCNA_02601	6.40661e-06	2.1347	CCNA_02601	CC_2516	glutathione-dependent formaldehyde dehydrogenase	COG1062C	0	0
CCNA_02610	0.000130659	1.19553	CCNA_02610	CC_2526	glyoxalase family protein	COG0346E	0	0
CCNA_02611	0.00161487	0.631733	CCNA_02611	CC_2527	transcriptional regulator, AraC family	COG2207K,COG3449L	1	0
CCNA_02622	0.00981053	0.462033	CCNA_02622	CC_2539	M61 glycyl aminopeptidase	COG3975R	1	0
CCNA_02630	0.00688294	-0.570533	CCNA_02630	CC_2547	hypothetical protein	-	0	0
CCNA_02632	0.00458927	-0.519133	CCNA_02632	CC_2549	SOUL domain heme-binding protein	-	1	0
CCNA_02639	0.00182412	0.634	CCNA_02639	CC_2556	UDP-N-acetylmuramoylalanine--D-glutamate ligase	COG0771M	0	1
CCNA_02640	0.000559764	0.682667	CCNA_02640
CCNA_02641	0.000544516	0.769467	CCNA_02641	CC_2558	UDP-N-acetylmuramoyl-tripeptide--D-alanyl-D- alanine ligase	COG0770M	0	1
CCNA_02642	0.00179033	1.04793	CCNA_02642	CC_2559	UDP-N-acetylmuramoylalanyl-D-glutamate--2, 6-diaminopimelate ligase	COG0769M	0	1
CCNA_02643	0.000383623	1.0617	CCNA_02643	CC_2560	division specific D,D-transpeptidase/cell division protein ftsI	COG0768M	0	1
CCNA_02644	0.00967187	0.4937	CCNA_02644	CC_2561	putative cell division protein	-	0	1
CCNA_02646	5.93102e-05	1.78503	CCNA_02646	CC_2563	cell division protein mraZ	COG2001S	0	0
CCNA_02665	0.00971264	-0.433333	CCNA_02665	CC_2582	flagellar P-ring protein flgI	COG1706N	1	0
CCNA_02673	0.0033003	0.470867	CCNA_02673	CC_2590	excinuclease ABC subunit A	COG0178L	0	0
CCNA_02674	0.00357044	-0.729933	CCNA_02674	CC_2592	transposase	COG3293L	1	0
CCNA_02690	0.00114516	-0.8088	CCNA_02690	CC_2607	hypothetical protein	COG3748S	0	0
CCNA_02694	0.00100479	1.1902	CCNA_02694	CC_2611	acetamidase	COG2421C	0	0
CCNA_02698	0.00468954	-0.587033	CCNA_02698	CC_2615	inosine-uridine preferring nucleoside hydrolase	COG1957F	0	0.5
CCNA_02713	0.00519915	-0.4237	CCNA_02713	CC_2629	holdfast attachment protein hfaD	-	0	0
CCNA_02722	0.00944555	-0.5534	CCNA_02722	CC_2639	hypothetical protein	-	0	0
CCNA_02741	0.0077679	-0.464133	CCNA_02741	CC_2658	hypothetical protein	-	0	0
CCNA_02760	0.00205091	0.582433	CCNA_02760	CC_2678	hypothetical protein	-	0	0
CCNA_02761	0.00286031	0.445367	CCNA_02761	CC_2679	hypothetical protein	COG2352C	0	0
CCNA_02763	0.00767165	0.4056	CCNA_02763	CC_2681	transposase	COG0582L	0	0
CCNA_02764	0.00514152	1.44367	CCNA_02764	CC_2682	hypothetical protein	-	0	0
CCNA_02765	0.00116635	1.254	CCNA_02765	CC_2683	hypothetical protein	COG5489S	0	0
CCNA_02766	0.00167869	0.696933	CCNA_02766	CC_2684	hypothetical protein	COG5639S	0	0
CCNA_02777	0.00568665	0.9339	CCNA_02777	CC_2695	vitamin B12 receptor	COG4206H	0	0
CCNA_02778	0.000521958	1.37803	CCNA_02778
CCNA_02781	0.000533544	0.794433	CCNA_02781	CC_2698	hypothetical protein	-	0	0
CCNA_02782	0.000876951	1.5697	CCNA_02782	CC_2699	hypothetical protein	-	1	0
CCNA_02783	2.33082e-05	1.57467	CCNA_02783	CC_2700	two-component response regulator	COG2114T	1	0
CCNA_02784	6.40661e-06	2.82583	CCNA_02784	CC_2701	hypothetical protein	-	0	0
CCNA_02785	2.67043e-05	1.79647	CCNA_02785	CC_2702	hypothetical protein	COG0664T,COG4271K	0	0
CCNA_02786	0.000189068	1.3457	CCNA_02786	CC_2703	guanylate cyclase	COG2114T	0	0
CCNA_02787	2.33082e-05	1.71383	CCNA_02787	CC_2704	hypothetical protein	-	0	0
CCNA_02788	6.40661e-06	3.53207	CCNA_02788	CC_2705	transcriptional regulator, Xre family	COG1396K	0	0
CCNA_02789	6.40661e-06	2.8626	CCNA_02789	CC_2706	transcriptional regulator, Xre family	COG1396K	0	0.5
CCNA_02790	0.00108523	1.1623	CCNA_02790	CC_2707	RNA polymerase ECF-type sigma factor	COG1595K	0	0
CCNA_02796	0.00315592	0.582867	CCNA_02796	CC_2712	hypothetical protein	-	0	0
CCNA_02799	9.55831e-05	1.64453	CCNA_02799	CC_2714	hypothetical protein	-	0	0
CCNA_02803	0.00378108	-0.843167	CCNA_02803	CC_2719	hypothetical protein	-	0	0
CCNA_02810	0.00879661	0.689667	CCNA_02810	CC_2725	hypothetical protein	COG1993S	0	0
CCNA_02812	0.000230318	1.1174	CCNA_02812	CC_2727	glutaredoxin	COG0695O	0	0
CCNA_02821	0.000131605	1.2321	CCNA_02821	CC_2735	hipA-related phosphatidylinositol 3/4-kinase	COG3550R	0	0
CCNA_02822	0.0077679	0.6333	CCNA_02822	CC_2736	transcriptional regulator, MerR family	COG1396K	1	0
CCNA_02824	0.000559764	0.9165	CCNA_02824	CC_2738	hypothetical protein	COG0527E	0	0
CCNA_02825	3.00857e-05	1.31173	CCNA_02825	CC_2739	transposase	COG3316L	0	0
CCNA_02830	2.33082e-05	1.37013	CCNA_02830
CCNA_02851	0.0038672	-0.4973	CCNA_02851	CC_2763	alpha/beta hydrolase family protein	COG0596R	0	0
CCNA_02876	0.00101198	1.25107	CCNA_02876	CC_2789	cytosolic protein	COG2852S	0	0
CCNA_02910	0.00422541	-0.6257	CCNA_02910	CC_2819	TonB-dependent receptor	COG1629P	0	0
CCNA_02914	0.00600544	-0.4556	CCNA_02914	CC_2823	zinc metalloprotease	COG0312R	1	0
CCNA_02915	0.00709778	-0.4664	CCNA_02915	CC_2824	microcin-processing peptidase 1 (PmbA)	COG0312R	0	0
CCNA_02943	2.03961e-05	1.34893	CCNA_02943	CC_2850	hypothetical protein	-	1	0
CCNA_02948	0.00144615	1.1742	CCNA_02948	CC_2855	hypothetical protein	-	0	0
CCNA_02973	0.0083796	0.796233	CCNA_02973	CC_2879	antitoxin protein relB-3	-	0	0
CCNA_02974	6.40661e-06	2.81357	CCNA_02974	CC_2880	toxin protein relE-3	COG3668R	0	0
CCNA_02975	0.00331638	0.629533	CCNA_02975	CC_2881	excinuclease ABC subunit C	COG0322L	1	0.5
CCNA_02999	0.00103478	-0.910567	CCNA_02999	CC_2905	hypothetical protein	-	0	0
CCNA_03013	0.00247054	-0.598067	CCNA_03013	CC_2919	peroxiredoxin reductase (NAD(P)H) /NADH oxidase H2O2-forming	COG3634O	0	0
CCNA_03022	0.00144615	-1.53883	CCNA_03022	CC_2927	transporter	COG3182S	0	0
CCNA_03023	0.00116793	-1.53463	CCNA_03023	CC_2928	TonB-dependent receptor	COG1629P	0	0
CCNA_03028	0.00461863	-0.387533	CCNA_03028	CC_2933	prephenate dehydratase	COG0077E	0	0
CCNA_03029	0.0034339	-0.458133	CCNA_03029	CC_2934	3-deoxy-manno-octulosonate cytidylyltransferase	COG1212M	1	1
CCNA_03035	0.0090211	-0.6165	CCNA_03035	CC_2940	tyrosine phenol-lyase	COG2064NU	1	0
CCNA_03042	0.00749799	-0.496767	CCNA_03042	CC_2947	pilus assembly prepilin peptidase CpaA	COG4960OU	0	0
CCNA_03044	0.00753717	-0.5996	CCNA_03044	CC_2949	CpaC-related secretion pathway protein	COG4964U	1	0
CCNA_03058	0.0011539	0.686867	CCNA_03058	CC_2963	carbon-nitrogen hydrolase	COG0388R	0	0
CCNA_03059	0.00877477	0.618067	CCNA_03059	CC_2964	hypothetical protein	COG4420S	0	0
CCNA_03061	0.00258191	0.589467	CCNA_03061	CC_2966	3-oxoacyl-(acyl-carrier protein) reductase	COG1028IQR	0	0
CCNA_03091	0.000190537	2.03337	CCNA_03091	CC_2996	hypothetical protein	-	1	0
CCNA_03092	0.00959256	1.0136	CCNA_03092	CC_2997	cytochrome P450 IVA5	COG2124Q	1	0
CCNA_03096	7.09512e-05	-1.70313	CCNA_03096	CC_3001	TonB-dependent receptor	COG1629P	1	0
CCNA_03098	0.00110776	-1.35073	CCNA_03098	CC_3003	hypothetical protein	-	0	0
CCNA_03102	0.00954579	0.522633	CCNA_03102	CC_3007	hypothetical protein	-	0	0
CCNA_03119	9.22888e-05	1.18443	CCNA_03119	CC_3024	hypothetical protein	-	0	0
CCNA_03122	0.00977626	0.7142	CCNA_03122	CC_3027	hypothetical protein	COG5658S	0	0
CCNA_03132	0.000248131	1.00253	CCNA_03132	CC_3037	predicted transcriptional regulator, antitoxin protein higA	COG3636K	0	0
CCNA_03133	0.000103363	1.00617	CCNA_03133	CC_3038	toxin protein higB	COG3657S	0	0
CCNA_03137	0.00468935	-0.440533	CCNA_03137	CC_3042	endo-1,4-beta-xylanase	COG3693G	0	0
CCNA_03149	0.00719798	-0.568233	CCNA_03149	CC_3054	beta-glucosidase/beta-xylosidase	COG1472G	0	0
CCNA_03155	4.23917e-05	-1.93953	CCNA_03155	CC_3059	transporter	COG3295S	0	0
CCNA_03156	0.000697943	-1.54307	CCNA_03156	CC_3060	hypothetical protein	COG3656S	0	0
CCNA_03157	0.00235763	-1.30823	CCNA_03157	CC_3061	hypothetical protein	-	0	0
CCNA_03158	0.00753428	-1.17943	CCNA_03158	CC_3062	iron-sulfur cluster assembly/repair protein ApbE	COG1477H	0	0
CCNA_03169	1.89426e-05	2.2924	CCNA_03169	CC_3073	hypothetical protein	-	0	0
CCNA_03199	0.00939386	0.637933	CCNA_03199	CC_3101	hypothetical protein	-	1	0
CCNA_03212	4.23917e-05	1.22873	CCNA_03212	CC_3114	hypothetical protein	-	1	0
CCNA_03214	0.00913759	0.5875	CCNA_03214	CC_3115	hypothetical protein	COG0477GEPR	0	0
CCNA_03216	0.00343528	-0.5351	CCNA_03216	CC_3117	hypothetical protein	-	1	0
CCNA_03222	0.00108492	-0.557267	CCNA_03222	CC_3122	ring hydroxylating dioxygenase, alpha-subunit	COG4638PR	1	0
CCNA_03230	0.000781913	-0.664533	CCNA_03230	CC_3130	glutamine synthetase	COG0174E	0	0
CCNA_03231	0.00977626	-0.348567	CCNA_03231	CC_3131	anti-toxin protein relB-4	-	0	0
CCNA_03232	0.00461863	-0.498167	CCNA_03232	CC_3131	toxin protein relE-4	COG3668R	0	0
CCNA_03235	0.00183088	-0.671467	CCNA_03235	CC_3134	spermidine/putrescine transport ATP-binding protein potA	COG3842E	1	0
CCNA_03236	0.00435808	-0.553567	CCNA_03236	CC_3135	spermidine/putrescine transport system permease protein potC	COG1177E	0	0
CCNA_03237	0.00588471	-0.741067	CCNA_03237	CC_3135	hypothetical protein	-	0	0
CCNA_03238	0.0032337	-0.603467	CCNA_03238	CC_3136	transporter	COG1176E	0	0
CCNA_03240	0.00266079	-0.502933	CCNA_03240	CC_3138	glutamine synthetase	COG0174E	0	0
CCNA_03241	0.00749799	-0.5186	CCNA_03241	CC_3139	glutamate-1-semialdehyde 2,1-aminomutase	COG0001H	0	0
CCNA_03248	0.00552978	-0.399567	CCNA_03248	CC_3146	TonB-dependent receptor	COG1629P	1	0
CCNA_03249	0.00781524	-0.470833	CCNA_03249	CC_3147	TonB-dependent receptor	COG1629P	1	0
CCNA_03264	0.00343767	0.408733	CCNA_03264
CCNA_03270	0.00977626	0.731767	CCNA_03270	CC_3169	transcriptional regulator, AsnC family	COG1522K	0	0
CCNA_03272	0.00782437	0.6223	CCNA_03272	CC_3170	Two-component sensor histidine kinase	COG2202T,COG3920T	0	0
CCNA_03274	0.000107315	1.15933	CCNA_03274	CC_3171	hypothetical protein	-	0	1
CCNA_03275	0.00373551	0.6456	CCNA_03275	CC_3171	hypothetical protein	-	0	0
CCNA_03284	4.23917e-05	-1.49407	CCNA_03284	CC_3180	adenosine deaminase	COG1816F	0	0
CCNA_03285	0.00954579	-0.4366	CCNA_03285	CC_3181	magnesium and cobalt transport protein corA	COG0598P	0	0
CCNA_03301	0.00419474	-0.824033	CCNA_03301	CC_3197	cation/multidrug efflux pump acrB	COG0841V	0	0
CCNA_03314	0.00413325	0.5037	CCNA_03314	CC_3208	ferredoxin-NADP reductase	COG1018C	0	1
CCNA_03327	6.40661e-06	2.3804	CCNA_03327	CC_3220	hypothetical protein	-	0	0
CCNA_03329	0.00866524	0.558667	CCNA_03329	CC_3222	hypothetical protein	-	0	0
CCNA_03330	0.00468935	0.539533	CCNA_03330	CC_3222	hypothetical protein	COG3575S	0	0
CCNA_03348	0.00116635	0.6194	CCNA_03348	CC_3240	hypothetical protein	-	0	0
CCNA_03354	0.00101198	1.256	CCNA_03354	CC_3245	5-formyltetrahydrofolate cyclo-ligase	COG0212H	0	0
CCNA_03363	0.00161883	-0.600067	CCNA_03363	CC_3254	hypothetical protein	COG5572S	1	0
CCNA_03364	0.00169522	-0.6303	CCNA_03364	CC_3255	hypothetical protein	COG3220S	0	0
CCNA_03370	0.000487077	0.7938	CCNA_03370	CC_3261	acetyltransferase	COG0454KR	0	0
CCNA_03372	0.000953109	-1.28783	CCNA_03372	CC_3263	bacterioferritin-associated ferredoxin	COG2906P	1	0.5
CCNA_03377	0.00020789	1.6211	CCNA_03377	CC_3268	hypothetical protein	-	1	0
CCNA_03380	0.00461863	0.432233	CCNA_03380	CC_3271	hypothetical protein	-	0	0
CCNA_03393	0.00552978	-0.630367	CCNA_03393	CC_3284	phosphoribosylaminoimidazole carboxylase carboxyltransferase subunit	COG0041F	1	0
CCNA_03396	0.0006553	-1.0537	CCNA_03396	CC_3287	trypsin-like serine protease, typically periplasmic, contains C-terminal PDZ domain	COG3975R	0	0
CCNA_03413	0.00842727	-0.351733	CCNA_03413	CC_3304	NAD(P) transhydrogenase alpha subunit	COG3288C	1	0
CCNA_03455	0.00266549	0.564367	CCNA_03455	CC_3345	glycosyltransferase	COG0438M	0	1
CCNA_03472	0.00404964	0.807533	CCNA_03472	CC_3362	hypothetical protein	-	1	0
CCNA_03502	0.00833499	-0.483167	CCNA_03502	CC_3391	YceI/cytochrome b561 periplasmic protein	COG2353S,COG3038C	1	0
CCNA_03520	0.000228358	-1.09417	CCNA_03520	CC_3409	hypothetical protein	COG4709S	0	0
CCNA_03521	0.000433301	-1.16617	CCNA_03521	CC_3410	hypothetical protein	-	0	0
CCNA_03537	0.0015451	0.8982	CCNA_03537	CC_3424	glyoxalase family protein	COG3324R	0	0
CCNA_03538	0.00190192	0.669067	CCNA_03538	CC_3425	NADH-ubiquinone oxidoreductase	COG0451MG	0	0
CCNA_03570	0.00161589	-1.44953	CCNA_03570	CC_3457	hypothetical protein	COG3762S	0	0
CCNA_03571	0.00629814	-0.4671	CCNA_03571	CC_3458	CAAX amino terminal protease family	COG1266R	0	0
CCNA_03589	0.000876951	-0.825667	CCNA_03589	CC_3475	RNA polymerase ECF-type sigma factor sigT	COG1595K	0	0
CCNA_03590	0.00583435	-0.7156	CCNA_03590	CC_3476	hypothetical protein	-	1	0
CCNA_03599	0.00770809	-0.640567	CCNA_03599	CC_3485	aspartate-semialdehyde dehydrogenase	COG0136E	0	0
CCNA_03614	5.05815e-05	-4.43123	CCNA_03614	CC_3499	hypothetical protein	-	0	0
CCNA_03615	9.22888e-05	-5.1738	CCNA_03615	CC_3500	TonB dependent receptor	COG1629P	0	0
CCNA_03616	5.81644e-05	-5.47437	CCNA_03616	CC_3501	sulfite reductase (NADPH) flavoprotein alpha-component	COG3182S	0	0
CCNA_03617	8.71867e-06	-3.2603	CCNA_03617	CC_3502	hypothetical protein	COG2847S	0	0
CCNA_03618	8.05864e-05	-2.01087	CCNA_03618	CC_3503	SCO1/SenC family protein	COG1999R	0	0
CCNA_03619	0.000411941	-1.28107	CCNA_03619	CC_3504	zinc metalloprotease	COG3590O	0	0
CCNA_03620	0.00256876	-0.6523	CCNA_03620	CC_3505	hypothetical protein	-	0	0
CCNA_03622	0.00161487	-0.5667	CCNA_03622	CC_3507	beta-lactamase repressor	COG3682K	0	0
CCNA_03629	0.000492644	1.0496	CCNA_03629	CC_3514	hypothetical protein	-	0	0
CCNA_03630	0.0033003	0.817833	CCNA_03630	CC_3515	hypothetical protein	COG3600S	1	1
CCNA_03633	0.00335	0.8174	CCNA_03633	CC_3518	cytosolic protein	COG2827L	0	0
CCNA_03634	0.000131339	1.65253	CCNA_03634	CC_3519	hypothetical protein	-	0	0
CCNA_03637	0.0034339	0.464567	CCNA_03637	CC_3522	putative adenylate cyclase family	COG3025S	0	0
CCNA_03664	0.0034339	-0.499633	CCNA_03664	CC_3550	dihydrodipicolinate reductase	COG0289E	0	1
CCNA_03678	0.00333078	-0.6248	CCNA_03678	CC_3563	hypothetical protein	COG3652S	0	0
CCNA_03695	0.000565328	-0.795733	CCNA_03695	CC_3580	aldehyde dehydrogenase	COG1012C	0	0
CCNA_03696	0.001171	-0.630133	CCNA_03696	CC_3581	acetyl-coenzyme A synthetase	COG0365I	0	0
CCNA_03699	0.00202318	-1.15577	CCNA_03699	CC_3584	peptidase, M16 family	COG0612R	1	0
CCNA_03703	0.00433311	-0.591333	CCNA_03703	CC_3588	cytidylate kinase	COG0283F	0	1
CCNA_03712	0.00158916	0.7129	CCNA_03712	CC_3598	hypothetical protein	COG3932R	0	0
CCNA_03716	0.000469992	0.718633	CCNA_03716	CC_3602	hypothetical protein	COG5375S	0	1
CCNA_03749	0.00174116	-0.6358	CCNA_03749	CC_3634	2-hydroxy-6-oxo-6-phenylhexa-2,4-dienoate hydrolase	COG0596R	0	0
CCNA_03763	5.53134e-05	2.04397	CCNA_03763	CC_3648	deacetylase	COG0123BQ	0	0
CCNA_03795	3.76278e-06	2.73893	CCNA_03795	CC_3681	tellurium resistance protein terB	-	0	0
CCNA_03806	0.000722166	-0.8358	CCNA_03806	CC_3692	outer membrane lipoprotein	COG2853M	1	0
CCNA_03807	0.00108523	-1.0133	CCNA_03807	CC_3693	organic solvent resistance transport system Ttg2D protein	COG2854Q	0	0
CCNA_03808	0.000931011	-0.801933	CCNA_03808	CC_3694	organic solvent resistance transport system Ttg2C protein	COG1463Q	0	0
CCNA_03809	0.00142992	-0.7836	CCNA_03809	CC_3695	organic solvent resistance transport system permease	COG0767Q	0	0
CCNA_03815	0.00420086	-1.08423	CCNA_03815	CC_3701	GumN superfamily protein	-	0	0
CCNA_03816	0.000704532	-0.700533	CCNA_03816	CC_3702	peptidyl-dipeptidase DCP	COG0339E	0	0
CCNA_03822	0.00199193	0.457333	CCNA_03822	CC_3707	formamidopyrimidine-DNA glycosylase	COG0266L	0	0
CCNA_03824	0.000829969	0.695333	CCNA_03824	CC_3709	2-polyprenylphenol 6-hydroxylase accessory protein ubiB	COG0661R	0	0
CCNA_03825	0.00146749	0.5675	CCNA_03825	CC_3710	hypothetical protein	-	0	0
CCNA_03826	0.000228358	0.786333	CCNA_03826	CC_3711	hypothetical protein	COG5529R	1	0
CCNA_03870	0.00833499	0.528033	CCNA_03870	CC_3754	methyltransferase gidB	COG0357M	0	0.5
CCNA_03872	0.00375607	-0.529767	CCNA_03872	CC_3756	tRNA (5-carboxymethylaminomethyl-2-thiouridylate) synthase	COG0486R	0	0
CCNA_03873	0.00468935	-0.733867	CCNA_03873	CC_3757	hypothetical protein	-	0	0
CCNA_03874	0.000704532	-0.640567	CCNA_03874	CC_3758	carboxymethylenebutenolidase	COG0412Q	0	0
CCNA_03875	0.00116286	-0.793767	CCNA_03875	CC_3759	quinone oxidoreductase	COG0604CR	0	0
CCNA_04010	0.00452764	-1.17853	CCNA_04010	CC_3671			0	0
CCNA_04015	0.000382376	0.821067	CCNA_04015	CC_2308			0	0
CCNA_04016	0.00169304	-0.7243	CCNA_04016	CC_1648			0	0
CCNA_R0009	0.000189068	1.5596	CCNA_R0009
CCNA_R0015	0.00829782	0.5901	CCNA_R0015
CCNA_R0022	6.92239e-05	1.37343	CCNA_R0022
CCNA_R0024	6.83163e-05	2.41327	CCNA_R0024
CCNA_R0026	4.39341e-05	1.71797	CCNA_R0026
CCNA_R0028	0.00125067	1.70083	CCNA_R0028
CCNA_R0033	0.000147845	1.63617	CCNA_R0033
CCNA_R0036	0.000565328	1.51233	CCNA_R0036
CCNA_R0041	0.000764404	1.42373	CCNA_R0041
CCNA_R0050	0.00341997	-0.632333	CCNA_R0050
CCNA_R0058	0.000189068	1.4034	CCNA_R0058
CCNA_R0062	0.00197047	0.630867	CCNA_R0062
CCNA_R0064	0.000169843	1.75167	CCNA_R0064
CCNA_R0070	0.000781913	0.7883	CCNA_R0070
CCNA_R0080	0.00121562	1.00723	CCNA_R0080
