# Supplementary material for: The functions of DNA methylation by CcrM in Caulobacter crescentus: a global approach
Source: Nucleic Acids Res. 2014 Jan 7;42(6):3720–35. doi: 10.1093/nar/gkt1352 (PMC3973325; doi:10.1093/nar/gkt1352)
Supplement: Supplementary Data [file supp_gkt1352_suppl_data.zip › nar-02997-h-2013-File011.fasta]

>Mycoplasma_crocodyli_uid47087
----------------------------------MELK----------NILINDDSIEYM
KSLDENSIDLIFADPPYWMRTT-GTLKRVEGTNFDGCNDEWDKFNSLKDYKEFTKKWLIE
CKRILKKDGSIFVIGGMQCIYTIGAIMQELDFWLINDIIWHKSNPTPNFKGTRLNNSHET
IIWAAKSIKSK--VTFNYKTAKELNNENIEISKFTKGERKQMGSV-WKFPICSGLERLKD
EE---------------YNKLHSTQKPEALLYRIIAISSKIGDTILDPFAGTMTTGAMAK
KMGRNCIMIEKDLKYFTHGKKRVDFTK----MLIGDIEKSIF-DNKPTKVHFKDLISKNY
LKVGDKFT-NLSNDDYATLRDDGKLYY-----NNE----VLDIHTCAAKFANKNADRING
FDYWYVVRNNH-LVFLNDIREKARKDIEKLSENT-----------------------
>Helicobacter_pylori_uid182201
-------------------------------MDFLKEN--------L-NTIIEGDCLEKL
KDFPDRSVDFIFADPPYFMQTE-GELKRFEGTKFQGVEDHWDKFGSFKEYDTFCLEWLKE
CQRVLKDNGSICVIGSFQNIFRIGFHLQNLGFWILNDIIWHKSNPVPNFAGKRLCNAHET
LIWCAKHKNSK--VSFNYKTMKYLNND------------KQEKSV-WQIPICMGNERLKD
AQ---------------GKKVHSTQKPEALLKKIILSATKPKDIILDPFFGTGTTGAVAK
SMNRYFIGIEKDSFYIKEAAKRLNNTR----DKSDFITNLDL-ETKPPKIPMSLLISKQL
LKIGDFLY-SSNKEKICQVLENGQVRD-----NENY---ETSIHKMSAKY--LNKTNHNG
WKFFYAYYQNQ-FLLLDELRYICQKEF------------------------------
>Capnocytophaga_canimorsus_uid70727
------------------------------MTEQIKLP--------Y-DTIIQGDCSDIL
KTLPSNSIDLIFADPPYNMQTE-GELLRTDGSTFSGVTDKWDKFDSIESYDHFCKLWLTE
CKRVLKNDGAIWVIGSFQNIYRLGYIMQDLGFWILNDVIWSKPNAVPNFAGTRFQNSHET
LIWCAKSKKSK--YQFNYKTMKNLNGD------------KQMKSV-WDIGICIGNERLKD
EN---------------GLKIHSTQKPEKLLYNIILSSTKPNDVVLDPFFGTGTTGAIAK
KLGRHFIGIEREEIYIKHAQKRIQNVV----PEIDLFSQLEL-EVKPPRISMKELITKGF
LKIGQQLF-SKDKKYSVTICQNGNVSD-----GEE----MLSIHKMSAKL--LKRTNNNG
WDYFWTDYKGE-FISIDSLRYLANKQEKI----------------------------
>Haemophilus_influenzae_HinfI
-----------------------------MMKENINDF--------L-NTILKGDCIEKL
KTIPNESIDLIFADPPYFMQTE-GKLLRTNGDEFSGVDDEWDKFNDFVEYDSFCELWLKE
CKRILKSTGSIWVIGSFQNIYRIGYIMQNLDFWILNDVIWNKTNPVPNFGGTRFCNAHET
MLWCSKCKKNK--FTFNYKTMKHLNQE------------KQERSV-WSLSLCTGKERIKD
EE---------------GKKAHSTQKPESLLYKVILSSSKPNDVVLDPFFGTGTTGAVAK
ALGRNYIGIEREQKYIDVAEKRLREIK----PNPNDIELLSL-EIKPPKVPMKTLIEADF
LRVGQTLF-DKNENAICIVTQDGNVKD-----NEE----TLSIHKMSAKY--LNKTNNNG
WDYFYLFRNNN-FITLDSLRYEYTNQ-------------------------------
>Brachyspira_murdochii_uid48819
-------------------------------MYIIDDI--------K-NTIIKGDALEEL
KKIPDDSIDLIFADPPYYMQTE-GELLRTNGTKFSGVDDEWDKFKNFEDYDNFSINWLKE
CRRVLKITGSIWVIGSFQNIFRIGKIMQDLGFWILNDIIWSKTNPVPNFGGTRFCNAHET
LIWCGKNKNTK--YTFNYKTMKHLNND------------KQDKSI-WNISLCTGNERLKD
KD---------------GNKVHSTQKPEELLFKVILSSSKPNDIVLDPFFGTGTTGAVAK
RLSRNYIGIEREDKYIYYAKDRIKNTN----VEMTDLINLDY-EVKPPKVPIKNLIEKGY
LKVNQVLY-SKKGDEVCKLNENGNVEN-----ELG----NFSIHQMSAKL--QNLSKYNG
WNYFYIYYKDK-FISIDELRYIYIGDNHE----------------------------
>alphaproteobacterium_HIMB59_uid175778
-----------------------------------MIS--------I-NKIHLGDCLKNF
PKIPNKSIDLIFLDPPYNLQLN-KELTRPNHSVVKGVDQEWDKFDNFNSYDQFSKEYLSE
CKRVLKDDGGLWVIGSYHNIFRIGKILQDLNFWILNDVIWEKSNPLPNFRATRLTNAHET
LIWCSKNPKAK--YQFNYHTLKTSNED------------KQERSI-WNFPICSGKERLKN
QE---------------NQTAHPTQKPLALMKKVILQSSVKGDLLLEPFAGTASFCAAAK
FLGRNFIGFEQDKDYQKLANKRLKSIQ-P--LHEELVEISDK-DKPQKKIPFGTLINSGY
LEPGSSLY-NKNKSCKAKILPDGSLTF-----GSD----RGSIHKIAAKI--NNTSTFNG
WDYWHYEDSKKKLVSINEIRKKIRN--------------------------------
>Thermoplasma_acidophilum_uid61573
--------------------MHLRHMSGRMIGDQKTVL---KFETML-NNVISGDSIEIM
KQIPDNSVDLIFADPPYNLQLE-NELYRPNETKVNGVSEDWDKFRSFQDYDDFTLNWLSQ
CKRILKESGTIWVIGTYHNIFRVGKIMQDLGFWILNDIVWIKTNPMPNFKGTRFNNAHET
LIWASKDKESK--YTFNYKTMKAYNDD------------LQMRSD-WYIPICQGDERIKI
N----------------GQKLHPTQKPEALLYRIITATSKPGDIVLDPFAGTGTTLVVAK
KLGRSFIGIEKEPLYVDACRERLKNTA----SYQQKLLDYPL-EIRPKRVPFGSLIENGY
VKAGEYLY-SPDGEARALVLANGTLSY-----EDK----YGSIHKISAMI--LNKPANNG
WAFWYVKRDGK-LVSINDLRQKLLKDQYANHHGIQ----------------------
>Chloroflexus_aggregans_uid58621
----------------------------------MPLP--------L-NQVIEGDCVEIL
NTLPETSIDLIFADPPYHLQLQ-NELYRPNMTKVDAVDDDWDKFESMQAYDEFTRTWLTA
CKRVLKPTGTIWVIGTYHNIFRVGAIMQDLGFWILNDVIWIKLNPMPNFRGVRFTNAHET
LIWASTGKDAT--YTFNYYAMKGLNDE------------KQMRSDWWLLPLATGSERVKN
EN---------------GDKAHSTQKPEALLYRVILSSSNPGDVVLDPFFGSGTTGVVAK
RLHRNWIGIEKEKKYIQIAQKRIDAVQ-PEMFDAATFDVKSK-AKSAPKVEFSVLVEHGY
VQPGQRLFFGKDKTKVATIKPDSRLRT----ADGF----EGSIHQAGSHY--MNNAPCNG
WEHWFIEVDGQ-MIGLGEVREKFRVDKGLYNERSG----------------------
>Roseiflexus_castenholzii_uid58287
--------------------------MQVVTPDSCRLP--------I-NAIIQGDCIQVL
QMFPEQSVDLIFADPPYNLQLR-HALLRPDQTVVDGVDDAWDRFEDVQEYDAFTRAWLGA
CRRVLKDDGTIWVIGTYHNIFRVGAIMMDLGYWILNDVIWHKTNPMPNFRGVRFQNATET
LIWAKKSADQKK-YTFNYHAMKHLNEE------------KQMQNV-WHLPLCTGAERVKI
N----------------GKKAHSTQKPEALLYRVILSSSNPGDLVLDPFFGSGTTGVVAR
RLKRHYIGIELDPAYVEIARTRIEKTPVS--VCDDAMLATRS-KRDMPRVGFGQLVEAQY
LRVGQNLY-SSDRNVVAIVRADSQLQW-----GNI----TSSIHRIAALA--QHKPAFNG
WEYWHYEDQAGRLVSIDSLREQYRFDQGVAD--------------------------
>Anaerolinea_thermophila_uid62245
-----------------------------MDEFDPTLP--------L-NQILQGDCRQIL
PSLPDQSIDLIFADPPYNLQLQ-QDLYRPDRSRVDAVNDSWDQFTSFAEYDEFSRSWLTE
CRRVLKDDGAIWVIGTYHNIFRLGTILQDLGFWILNDVVWIKSNPMPNFRGVRFTNAHET
LIWAVKSRRAN--YTFNHHAMKALNED------------LQMRSD-WYIPICSGTERIRI
H----------------GKKVHSTQKPEALLYRIILATTRPGDVILDPFFGTGTTGAVAR
RLGRNWIGIEKEPRYIELARQRIEQIE-P--YPQQALALPV--RSRKSRLPFGRLVEQNL
VQPGQILFFDRNPEIRAVVLSDGHLSV-----NGW----KGSIHMTAEKI--CGHPT-NG
WERWFFLDEQGIFQPISILRQKYLSNVSIENDMQG----------------------
>alphaproteobacterium_HIMB5_uid175779
--------------------------------MNFEAK----------SKIVNGDSLKEL
KKIPDETFDLVFADPPYNLQLK-NELSRPDQSKVSAVNDKWDQFENFRKYDEFTFEWLSE
CKRVLKKNGAIWVIGSYHNIFRVGYTIQNLGFWILNDVIWNKNNPMPNFRGTRFTNAHET
LIWASKSEKSK--YTFNYQSLKCLNDD------------LQMRSN-WNLPICSGTERLKK
N----------------GKKIHSTQKPEALLHRILLATTNKNDLVLDPFLGSGTTAAVAK
KLGRKYYGIEKEKTYFKAVEQRLKDIK-P--IEDDFLDTLKN-NRSKPRIPFGSLVELGI
IKPGTIIF-DNKKKINAKIMADGSIKH-----QQA----EGSIHKVAATI--LGAESCNG
WTYWHYNMNGN-IVPIDHLRQRLIPKN------------------------------
>Pelagibacter_ubique_uid58401
--------------------------------MENNFK----------NKIINGDSLEEL
KKIPSETFDLVFADPPYNLQLK-NSLTRPDRSKVNAVNDKWDHFESFKKYDEFTVAWLSE
CKRILKKDGAIWVIGSYHNIFRVGTAIQNLGFWILNDVIWNKNNPMPNFRGTRFTNAHET
LIWASKSEKSK--YTFNYQSLKCLNDD------------LQMRSD-WNLPICNGAERLKK
N----------------GKKVHSTQKPESLLHRVLLASSNKGDMILDPFLGSGTTATVAK
KLGRKYYGIEKEKVYFKAAEERLKNTK-P--LEDNFLDTLKN-NRSKPRIPFGSLVELGI
IKPGTSIF-DQKKKIVAKIMADGSIKH-----NQA----EGSIHKVAATI--LGSESCNG
WTYWHCTVNGV-SVPIDNLRQRLISKN------------------------------
>Tistrella_mobilis_uid167486
----------------MRRRRSDRTSAPSPAEPAPIDP---IDPDAVAGSVLAGDCIEVM
RRLPAGSVDMIFADPPYNLQLA-GPLHRPNNSRVAAVEDAWDKFPDFAAYDAFTHAWMAE
ARRVLKPQGTIWVIGSYHNIFRVGAAIQDLGFWILNDVIWRKTNPMPNFRGRRFTNAHET
LIWAARDARTR--YRFNYKALKRLNDG------------LQMRSD-WLLPICSGPERLKD
GE---------------GRKAHATQKPLALLYRVLQAATAPGDLVLDPFFGTGSTGVAAK
ALGRRFIGIERDPGYVDLAMRRLAEAP-E--TPDPKLLGGDG-VEREPRIAFGLLVETGL
LPVGTKLW-DRQARHSVKVRADGLVET-----GRGRNAAFGSIHQMGVKA--SGGPSCNG
WTFWHTRARNGTLTPIDELRRRLRAEMAEEPLTAAEEDAAEENAAGTDIPAPLSVTT
>Herpetosiphon_aurantiacus_uid58599
-------------------------------MADLTLN--------H-DQILLGDCRDVL
PLLPPASVDLIFADPPYNLQLR-GDLLRPNMTHVDAVDDDWDSFRDFAAYDAFTRAWLQA
CQRVLKDNGTMWVIGSYHNIYRVGTILQDLGFWILNDIVWIKRNPMPNFRGVRLTNAHET
LIWCAKLPGQK--YTFNYHALRHLNDD------------KQMRSD-WEFPLCTGNERLRI
N----------------GNKVHSTQKPEALLYRVLLASSNVGDVVLDPFFGTGTTGAVAK
RLARHYIGIERDPSYVEAARGRIAAIESP--SSTDALQALPSNKRRIPRIPFGNLLEHGL
LQAGQQLWFNRDPNLVATLLADASLRM----SDGT----RGSIHKLGTIL--TGQPSCNG
WEHWFFQASDGTLTSIDVLRQEVRRLREQTPSADDLSEL------------------
>Granulibacter_bethesdensis_uid58661
---------------------MSGVSGMRRLNTVSELP--------I-DQVLLGDCVQVM
QMLPTGSVDCIFADPPYNLQLR-GELRRPDESIVDGVDDDWDRFTDYAAYDAFSRAWLTE
CRRLLRKDGTIWVIGAYHNIFRLGTILQDLGFWILNDVVWRKANPMPNFRGRRFTNAHET
LIWAARGQDSR--HRFNYQAMKTLNDD------------VQMRSD-WFLPLCTGSERMRN
DH---------------GLKLHPTQKPESLLYRVLLSSTVPGDVVLDPFLGTGTSAAVAK
RLQRSFIGIERHPAYAEAAIGRLRSVE-P--APLDNLNIMPS-RREQKRVPFGSLVEQGL
LPMGSILM-DRLRRVSALVQADGSIAS-----GAH----RGSIHQVGAAV--QNAPSCNG
WTFWFFELRGE-WVPIDVLRDTQAPPPVEEQEDVQPQAAQERS--------------
>Gluconobacter_oxydans_uid179202
--------------------------------MTGELP--------V-DQILRGECVETM
KTLPDGSVDCIFADPPYNLQLR-GELRRPDETVVDGVDDAWDKFDDYSAYDKFTREWLSE
AHRILDKDGTIWVIGSYHNVFRLGAILQDLGFWILNDIIWRKSNPMPNFRGRRFTNAHET
MIWAAKSPQSR--YRFNYQAMKALNDD------------LQMRSD-WYLPLCTGNERLKN
EH---------------GLKLHPTQKPESLLHRVLVASTNVEDVVLDPFCGSGTTPAVAK
RLGRHYVGIERHPDYVKAAQERVAREE-R--LTSEQIAVTPA-KREMPRIPFGSFVETGV
LPAGTALY-DRQKRLKATVTPDGTLVS-----GNQ----RGSIHKLGAML--TNAPSCNG
WTFWFFERDGQ-MVPIDILRQESVALRNVG---------------------------
>Acetobacter_pasteurianus_uid158377
--------------------------MSGAKSASMELP--------L-DQILRGECVETM
RSLPSGSVDCVFADPPYNLQLR-GELRRPDDTLVDGVDDDWDKFSDLEEYDRFTRAWLAE
ARRVLHKDGTIWVIGSYHNIYRIGAILQDLGFWILNDIVWRKSNPMPNFRGRRFTNAHET
LIWAARGQDSR--YRFNYQAMKALNDD------------VQMRSD-WYLPLCTGNERLRN
EH---------------GLKLHPTQKPESLLHRVLLASTTVNDVILDPFSGTGTTAAMAR
RLRRHFIGIERHPDYVEAAMARVAAET-P--LEADAVQTTQD-KREAPRIPFGSLVEQGV
IAAGTVVC-DKKRRVHATVSPDGTLVN-----GTK----RGSIHKLGAQL--TNAPSCNG
WTFWHFERAGE-LLQLDVLRQETLQKTAQA---------------------------
>Gluconacetobacter_diazotrophicus_uid59075
----------------------------MSGAVMMELP--------L-DQILRGDCVELM
QTLPTGSIDCIFADPPYNLQLR-GELRRPDDSVVDGVDDDWDKFSDLAEYDRFTRAWLGE
ARRLLRKDGTIWVIGSYHNIFRIGAILQDLGFWILNDVIWRKSNPMPNFRGRRFTNAHET
LIWAARGADSR--YRFNYQAMKALNDD------------VQMRSD-WYLPLCTGGERLRN
SH---------------GLKLHPTQKPESLLHRVLVASTNVDDIVLDPFAGTGTTTAMAR
RLRRRFIGIERHPDYAEAAIGRARRER-P--VPLDSVLTTPA-KRETPRVPFGSLVERGL
LPVGTVMY-DRHQRVSATVAPDGTLVS-----GTQ----RGSIHKLGALL--TNAPSCNG
WTFWHLQRDGQ-MIPLDTLRNEALSLDATTESPKG----------------------
>Rhodomicrobium_vannielii_uid43247
------------------------MRSCVVSGGAAPLA--------A-EGILQGDCLDIL
RRMPSASVDLVFADPPYNLQLG-GELLRPNNTRVDGVDHAWDRFADFATYDRFSRAWLSE
CRRVLKPNGALWVIGTYHNIFRLGTALQDLGFWMMNDVIWLKTNPMPNFKGTRFTNAHET
LIWAARDEKAR--PTFNYDSMKAFNDD------------LQMRSD-WLIPICSGPERLRD
DG---------------GRKAHPTQKPEALLARVLMATTKPGDLVLDPFFGTGTTGAVAK
LLRRRFIGIERDPDYVAAASARIAAIE-P--CDAKAAALITS-KRAEPRVPFGMVLERGM
LRPGDVLF-DAKAEIRAQVMADASLMW-----NGT----RGSIHSVGAKA--QGRGACNG
WTFWHFEQPKDGLAPIDLLRMEVRKTMGMRAAA------------------------
>Hyphomicrobium_denitrificans_uid50325
--------------------------MVSRRVKGRSES----------GRILVGDCINEL
KKIATASVDLVFADPPYNLQLA-GDLLRPNNTKVDGVDDAWDKFQDFAEYDSFCRAWLKE
CRRVLKPDGAIWVIGSYHNIFRLGVAIQDLGFWIQNDVIWRKVNPMPNFRGKRFTNAHET
MIWAGRDRKSR--VTFNYESLKASNDD------------LQMRSD-WLFPICSGPERLKD
DG---------------GRKAHPTQKPEALLHRIMIASTKPGDTVLDPFFGTGTTGAVAK
RLGRKFIGIERDTDYARAADERIAKVR-P--LDLDAIEAIPS-KRSEPRIPFGQILELGI
LEPGQKLF-GPRREVRAEVRADGTLAC-----AGQ----QASIHRLGAMV--QGKAACNG
WTYWHFEAEGK-LRPIDVLRGEAKRQLGLSGSSSASMGK------------------
>Puniceispirillum_marinum_uid47081
-----------------------------------MDK----------NIVLQGDCVETL
KTLAKNSVDLVFADPPYNLQLS-ELLVRPDQSSVVSVDDSWDQFDSFAAYDEFTLAWMRE
VRRVLKPNGAIWVIGSYHNIFRVGKIMQDLGFWVLNDVIWRKTNPMPNFRGRRFTNAHET
MIWAAKSQKAK--HTFNYEAMKALNDD------------VQMRSD-WELPLCTGHERLKE
N----------------GKRAHPTQKPESLLARVILASTKRDDVILDPFFGTGTTGAVAR
RLNRNFIGIEQNPDYVKLARDRIDQVT-P--IASPDLLASEQ-KRALPKIPFGTLIERGI
LQPGDRLF-DAKKRFSAQVRADGSLVT----DSKE----SGSIHSLGAQL--QSLPSCNG
WIFWHVERDGK-PVLIDRFREDIRASNQNDSAKPSN---------------------
>Zymomonas_mobilis_uid68445
----------MRLAECPSRISEENIGGDKDLSNSGTLP--------L-DQILEGDCIRIL
QSLPDNSVDLIFADPPYNLQLS-GDLFRPEGGRVDAVDNAWDKFDTFAAYDRFTRLWLKE
ARRVLKEDGTIWVIGSYHNIFRVGTVLQDEGYWILNDIIWRKSNPMPNFKGRRFTNAHET
LIWAAKSDKSR--YTFNYASLKTFNDD------------LQMRSD-WILPICAGSERLKD
EE---------------GHKIHPTQKPEALLYRILLASSQPDDVILDPFFGTGTTGVVSQ
YLRRHWIGIEREPTYIKAASARISKVQ-P--FDEDLMTRFPD-RRKQPRVTFGSLIERGI
IRPGLELY-DSRRRFKAIVGIDGALRS-----GDGR---IGSIHKLGAQI--QEAVSCNG
WIFWHFEEEQT-LLPLDILRQRYIAETL-----------------------------
>Sphingomonas_wittichii_uid58691
-----------MGVLEKIPATRRARRANVEAVPAARLP--------L-NEILRGDCIETM
RALPDRCVDMIFADPPYNLQLG-GDLHRPDGSQVDAVDDDWDKFDTFAAYDRFTRDWLRE
AHRILKDDGTIWVIGSYHNIFRVGTALQDQGFWVLNDIVWRKANPMPNFKGTRFTNAHET
LIWCSKAEKAK--YTFNYRTMKALNDD------------VQMRSD-WTLPICSGGERLKD
DD---------------GHKAHPTQKPESLLYRVMLACTEPGDLVLDPFFGTGTTGAVAR
RLGRRWIGIEREDKYIKVATQRIAATL-P--LDESAMMSIPE-KKAMPRIAFGLLVEGGL
IPPGSVVT-DARRRWSATVRADGMLAS-----GCGA---IGSIHRLGAQL--QKAPSCNG
WSFWHIETAQG-LEPIDAVRQRHLAELGS----------------------------
>Erythrobacter_litoralis_uid58299
-----------MMGVVETTKQRVRRASKLVAVPKETLP--------L-GQILSGDCVEAM
RSLPDASVDLVFADPPYNLQLG-GDLNRPDGSHVDAVTDHWDQFDSFAIYDQFTREWLTE
AKRILKPDGALWVIGSYHNIYRVGAILQDLGFWILNDIVWRKTNPMPNFRGTRFTNAHET
LLWASQGEKAK--YHFNYTAMKTLNDE------------LQMRSD-WVIPICNGAERLKE
N----------------GTKAHPTQKPEALLYRVLLATTEKGDVVVDPFFGTGTTGAVAK
RLGREWIGCEREDVYRGVAMKRIEKEL-P--LDESALKVMQS-KRAAPKVAFGALVEAGF
LKPGTEVF-DTKRRWVATVRADGSLEC-----GKQ----TGSIHGLGKEL--QGAPSCNG
WTFWHYEDEGV-AKPLDAARQLYLLAVED----------------------------
>Sphingobium_SYK_uid73353
------------MGVIAKVADRPTRLKTVSRKESVSLP--------L-DMLLQGDCIAIM
RTLPTGSVDMIFADPPYNLQLG-GDLFRPEGGRVDAVDDAWDHFDSYGAYDAFCREWLSE
ARRILKPDGTIWVIGSYHNIFRVGALMQDAGFWILNDIVWRKANPMPNFKGTRFTNAHET
MIWASQGEKAK--YTFNYRAMKTLNDE------------LQMRSD-WVLPICAGQERLKR
D----------------GHKAHPTQKPEALLYRVLLSCTKPGDVVLDPFFGTGTTGAVAR
RLGRRWIGIEREDSYCEVARERIAAAL-P--LDESALAIMQS-PRSQPRVAFGTLVETGM
IAPGTALR-DVKGRWNAHVRADGSLES-----GTQ----VGSIHKLGATL--QGAPSCNG
WTFWHIEHEGV-LKPVDALRQLYLLATEP----------------------------
>Sphingopyxis_alaskensis_uid58351
-------------MGVMERVKAPARKLRTPAVAPADLP--------L-DSILQGDCVAMM
RGLPAASVDMIFADPPYNLQLG-GDLLRPDGSQVDAVDDDWDKFDSLATYDRFTHAWLKE
ARRILKPGGSIWVIGSYHNIFRVGAALQDQGYWILNDIVWRKANPMPNFKGTRFTNAHET
LIWASMGEKAR--YTFNYRAMKTLNDE------------LQMRSD-WLIPICGGPERLKK
G----------------GHKVHPTQKPEALLYRILLACSNPGDVILDPFFGTGTTGAVAK
RLGRHYIGIEREDDYIAAAKERIELAL-P--LDESAVKTMMA-PKAATRVAFGTLVECGL
IAPGTVLT-DAKRRWKAKVRVDGSLDC----EGQA----PGSIHKVGAGV--QGAPSCNG
WTFWHVDTGQE-LRVIDAVRQDWLLANEA----------------------------
>Parvularcula_bermudensis_uid51641
-----------------------------------------------------------M
KMIPDGSVDLIFADPPYNLQLG-DGLTRPDQSTVDGVNDAWDQFGSFAAYDAFCRAWLSE
ARRLLKPDGAIWVIGTYHNIFRLGSIIQDLEYWIQNDVVWVKTNPMPNFRGTRLQNAHET
LIWAARGKESR--PTFNYHSLKTANDD------------LQMRSD-WTFPLCTGQERLKN
G----------------GKKLHPTQKPEALLHRILLGTTNPGDLVLDPFFGTGTTGAVAK
RLGRHYIGIEREAAYIDAAAERIAAIE-P--EAAEMVTPMPS-PRREARIPFGRLVEDGL
LSPGTVLY-CAKRRYRAKVKADGSLAT-----PGA----TGSIHKIGAHL--QNAPSCNG
WTFWHVERQGR-LLPIDTLRQTVRAQMASMAS-------------------------
>Pelagibacterium_halotolerans_uid74393
-----------------MLRTGSAARKRAPGLQESHLP--------I-DTILVGDCIAHM
NALPEASVDLIFADPPYNLQLE-EGLTRPDQSKVDAVDDEWDKFESFAHYDAFTRAWMAA
ARRILKPNGAIWVIGSYHNIFRVGAALQDLGFWMLNDVVWRKANPMPNFRGTRFTNAHET
LIWASRSQKSR--PTFNYEALKLSNDD------------TQMRSD-WLFPICTGGERLRD
AN---------------DEKVHPTQKPEALLYRVLMATTKPGDVVLDPFFGTGTTGAVAK
KLGRHFIGIERENAYINAALKRIAAIK-P--HDSSAIETTVP-KRAAPRIPFGSLIEQGL
IAPGTKLF-DAARRYSAVVRVDGSLVS-----DDK----SGSIHRVGALV--QGFEACNG
WTFWHYEDGSK-LAPLDTLRDRIRASLDKLSA-------------------------
>Micavibrio_aeruginosavorus_uid73585
------------------------------------MP--------L-NTIQKGDCAEIM
RSLPKGSVDMIFADPPYNLQLG-GELHRPDNSKVDACDDHWDQFSSLKTYDDFTREWLSA
ARDLLTDDGSIWVIGSYHNIFRLGTILQDLGFWVLNDIVWRKANPMPNFRGRRFTNAHET
LIWAAKSEKSK--YRFNYDAMKALNED------------VQMRSD-WFLPLCTGGERLKD
DN---------------GEKAHPTQKPEALLYRVLMASTLPGDTVLDPFFGTGTTGAVAK
KMKRNWIGIDREDSYIKAATKRIAETK-A--EIDNDLLQTVS-KREEQRIPFGWLIERGL
LKPGAVLT-DPKHEHTAKVGADGNLITDTADGGQQ----RGSIHRMGAAA--QGAPSCNG
WTYWHYR-DGKNYQPIDNLRQKLRTELAKRPDTTGTEARTLQ---------------
>Rhodospirillum_photometricum_uid159003
---------------------------------MMNAP--------LSNRILQGDCIDMM
RTLSAGSVDMIFADPPYNLMLG-GELHRPDNSRVDGVDDDWDRFESPQAYATFTREWLAE
ARRVLKDNGTLWVIGSYHNIYRVGAELQDLGFWILNDVVWRKSNPMPNFKGTRFTNAHET
LLWCAKSADAK--YTFNYEAMKNLNEG------------VQMRSD-WTLPLCGGTERLRN
AD---------------GQKVHATQKPESLLHRVILSSTRPGDLVLDPFLGSGTTAAVAK
RLGRRWLGIERETRYIEAAQARLNAVE-P--VADPDLLRTPS-KRAEPRIPFGTVVERGL
LSPGAVLR-DAGKRWTARVRADGTLVA-TSARGDH----KGSIHQVGAAV--QGAPACNG
WTFWYVDRPNG-AVPLDVLRQQVRAELETVA--------------------------
>Azospirillum_lipoferum_uid82343
---------MAKKAVDGDSAATHCPAESQFFAGRKMLP--------E-NRILVGDCIALM
NDLPPASVDLVFADPPYNLQLG-GELLRPNHTRVAGVDDEWDKFDDFETYDRFTRDWMTA
ARRILKPEGSLWVIGSYHNIFRVGATLQNLGFWILNDIVWRKTNPMPNFRGTRFANAHET
MIWAARDKDAR--YRFNYDAMKNLNED------------LQMRSD-WLLPICSGGERLRD
EE---------------GKKTHPTQKPESLLYRVILSSSRPGDVVLDPFFGTGTTGAVAK
RLGRKWIGLERDDTYVKAAQARIDAVE-E--APEAAILDTPP-KRSAPRIPFGWVVERGL
LRPGSTLF-DQRRRVAARVRADGTLIG-SGPRGDH----RGSIHQVGAAM--AGLPACNG
WTFWHYEEGED-LRPIDVLRERIRSEMH-----------------------------
>Magnetospirillum_magneticum_uid58527
----------------------------------MTLP--------L-NTILSGDCIAMM
NSLPAGSVDLIFADPPYNLQLG-GELLRPNNSKVEGVDEEWDRFSDFAAYDSFTRDWLKA
ARRVLKDDGGLWVIGSYHNIFRVGSILQDLGFWMLNDIVWRKSNPMPNFKGTRFTNAHET
MIWCAKSSDSR--YTFNYDTMKALNDD------------LQMRSD-WTLPLCTGGERLRN
A----------------GRKTHPTQKPESLLYRVIMASTKPGDVVLDPFFGTGTTGAVAK
KLGRNFIGCERDPEYIAAAKDRIAKVI-P--VADPSLLLTPS-KRAEPRVPFGTVLERGL
LTAGDLLFGGTRHDKVAKVRADGTLIT-----DDH----RGSIHKVGALV--QGAPACNG
WTYWHFQASSEDFLPIDVLRQKIRAELH-----------------------------
>Hyphomonas_neptunium_uid58433
----------------------------------MTIQ--------R-NTIIQGDCIEVL
SRIPDKSVDLVFADPPYNLQLG-GGLTRPDQSVVDGVDDEWDKFASFDDYDLFTHQWLEE
CRRVLKDDGAIWVIGSYHNIFRVGTVLQDQGFWIQNDVIWLKSNPMPNFKGTRFQNAHET
LIWAGKSKDSR--VTFNYDALKTFNED------------KQMRSD-WTIPLCTGGERLKD
EA---------------GRKAHPTQKPESLLHRVLLATSNPRDLVLDPFSGTGTTAAAAR
RLGRDFIGIEREEGYARLSRARINAIT-P--LEGEVLETERS-KKSLARVPFGALIETGW
LKPGDRLF-SAQRRHQARIRVDGSLTT-----GAI----TGSIHRLGAQV--QQAPACNG
WTYWHYETDKRDLAPIDLLRRRYREEMGLA---------------------------
>Ketogulonicigenium_vulgare_uid59581
-------------------------MAKTSAGGAQALP--------L-DSIIAGDCIDAM
RALPDASIDLIFADPPYNLQLK-GELHRPDNSRVDAVDDHWDQFDSFAAYDAFSRAWLAE
ARRLLKPNGAIWVIGSYHNIFRLGAELQNQGYWLLNDVIWRKSNPMPNFRGKRLTNAHET
LIWAAKSENAK--PTFNYEALKALNEG------------VQMRSD-WVLPICTGHERLKG
DD---------------GAKAHPTQKPESLLHRVLIGTTNPGDVVLDPFFGTGTTGAVAK
MLGRHFIGIEREESYRKVATRRLAKVR-P--LSAEALAVTTS-KRAEPRVAFGLLVERGM
LRPGEELQ-SLNGRHSAKVRADGTLVA-----TDH----TGSIHQVGARL--EGAPSCNG
WTYWHFKRDGQ-NVPIDALRQQIRDEMGD----------------------------
>Ketogulonigenium_vulgarum_uid161161
-------------------------MAKTSAGGAQALP--------L-DSIIAGDCIDAM
RALPDASIDLIFADPPYNLQLK-GELHRPDNSRVDAVDDHWDQFDSFAAYDAFSRAWLAE
ARRLLKPNGAIWVIGSYHNIFRLGAELQNQGYWLLNDVIWRKSNPMPNFRGKRLTNAHET
LIWAAKSENAK--PTFNYEALKALNEG------------VQMRSD-WVLPICTGHERLKG
DD---------------GAKAHPTQKPESLLHRVLIGTTNPGDVVLDPFFGTGTTGAVAK
MLGRHFIGIEREESYRKVATRRLAKVR-P--LSAEALAVTTS-KRAEPRVAFGLLVERGM
LRPGEELQ-SLNGRHSAKVRADGTLVA-----TDH----TGSIHQVGARL--EGAPSCNG
WTYWHFKRDGQ-NVPIDALRQQIRDEMGD----------------------------
>Paracoccus_denitrificans_uid58187
----------------------MTKLDMKSRAAARTLP--------L-NQILAGDCIEIM
NALPEASVDLIFADPPYNLQLK-GELHRPDNSRVDAVDDHWDQFSGFAAYDRFTRDWLAA
ARRILKPDGAIWVIGSYHNIFRVGAELQNQGFWILNDVVWRKANPMPNFRGKRLTNAHET
MIWASKSEGAK--YTFNYEALKSLNEG------------VQMRSD-WVLPICTGGERLKD
AG---------------GAKAHPTQKPEALLHRILVGSTNPGDVVLDPFFGTGTTGAVAK
MLGRDFIGIEREAAYREVAEKRIARIR-K--FDSEAIATIKP-KRAEPRVPFGQVVERGM
LRPGEELY-SLNNRHKAKVRADGSLIG-----NDV----KGSIHQVGAAL--EGAPSCNG
WTYWHFRREGR-MVPIDILRQQIRAEMEADEGRAH----------------------
>Dinoroseobacter_shibae_uid58707
------------------------MKTKTKQPEAGMLP--------L-NEILAGDCIEVM
NSLPEASVDLIFADPPYNLQLK-GDLHRPDNSKVDAVDDAWDRFASFDSYDRFSADWLAA
ARRLLKPNGAIWVIGSYHNIFRVGAALQNTGYWILNDVVWRKSNPMPNFRGKRLTNAHET
LIWASKSEGAK--YTFNYEALKQLNEG------------IQMRSD-WVLPICTGHERLKD
EA---------------GDKAHPTQKPESLLHRVIVATTNPGDVVLDPFFGTGTTGAVAK
KLGRDFIGIEREEAYRKVAEARLADVR-K--YDRESLAVTQS-KRSEPRVPFGQLVERGM
LRPGEVLT-SPGGKV-AKVRADGTLVA-----DQV----AGSIHQVGAAL--EHAPSCNG
WTYWHFKRDGK-SVPIDLLRQQIRAEMRAN---------------------------
>Rhodobacter_sphaeroides_uid57653
------------------------MATKTKTTEAPVLP--------L-NQILAGDCIETM
RSLPECSVDLIFADPPYNLQLR-GDLHRPDNSRVDAVDDHWDQFSSFSVYDQFTREWLAA
ARRLLKPNGAIWVIGSYHNIFRVGAALQDQGFWILNDVVWRKSNPMPNFKGKRLTNAHET
LIWASKQEASK--YTFNYEALKALNEG------------VQMRSD-WVIPICTGHERLKD
EQ---------------GDKAHPTQKPEALLHRVMVATTNPGDVVLDPFFGTGTTGAVAK
MLGRDFIGIEREESYRRIAAERLSRVR-R--YDASALEVSGS-KRAEPRVPFGQLVERGM
LRPGEELY-SMNNRHKAKVRADGTLIG-----NDV----KGSIHQVGAAL--EGAPSCNG
WTYWCYKREGK-MIPIDILRQQIRAEMEDPRPN------------------------
>Jannaschia_CCS1_uid58147
------------------------MTINTKEKAAQALP--------L-NTILAGDCIDVM
NALPEASVDLIFADPPYNLQLK-GDLHRPNNSLVDAVDNDWDQFDSFKAYDAFTKAWLAA
AKRLLKPGGAIWVIGSYHNIFRVGAELQTQGYWILNDVVWRKSNPMPNFRGKRFTNAHET
MIWASKDEGAK--YTFNYEALKELNEG------------IQMRSD-WVLPICNGSERLKD
DK---------------GDKAHPTQKPESLLHRVLVGSTNPGDVVLDPFFGTGTTGAVAK
ALGRDYIGIEREEAYRVVAEKRLSRVR-K--FDKTSIAVTTP-KRAEPRVPFGQLVERGM
LRPGEMLF-SPRGQ-QAKVRADGTLIA-----DDV----KGSIHKVGAEL--EGAPSCNG
WTYWNFKRDGK-NVSIDVLRQQIRAEMAG----------------------------
>Roseobacter_denitrificans_uid58597
---------------------------MTKTKGAAALP--------L-NTIIDGDCIEVM
NGLPEASVDLIFADPPYNLQLK-GDLHRPDNSRVDAVDDEWDQFSSFKAYDNFTKAWLKA
ARRILKPDGAIWVIGSYHNIFRVGAELQNQGYWILNDVVWRKSNPMPNFRGKRFTNAHET
MIWAGRDESSK--YTFNYEALKALNEG------------IQMRSD-WVLPICTGHERLKD
EN---------------GDKAHPTQKPESLLHRVLVGATNPGDVILDPFFGTGTTGAVAK
MLGRDFIGIEREAAYRKVAEKRIAKVR-K--FDREALQVSVS-KRAEPRVPFGQLVERGM
LRPGEALY-SPRGQV-AKVRADGTLIG-----NDV----KGSIHQVGAHL--EGAPSCNG
WTYWTFKQDGK-KIPIDVLRQQIRSEMSG----------------------------
>Phaeobacter_gallaeciensis_uid54715
-------------------------MNKTLTRGAEALP--------L-NAILDGDCIEVM
SGLPSNSVDLIFADPPYNLQLK-GQLHRPDNSKVDAVDDHWDQFSSFGVYDKFTRDWLKQ
ARRILKPNGSIWVIGSYHNIFRVGTAVQDEGFWILNDVIWRKSNPMPNFRGKRYTNAHET
MIWASKSEGAK--YTFNYEALKALNEG------------LQMRSD-WVMPICTGHERLKD
DA---------------GNKAHPTQKPEALLHRILVGSTNPGDVVLDPFFGTGTTGAVAK
MLGREFIGIEREAAYREVAEKRIKSVR-K--FDREALQVSAS-KRAEPRVPFGQLVERGM
LRPGDELY-SMNRRHKAKVRADGTLIG-----DNI----KGSIHQVGAHL--ENAPSCNG
WTYWCFKRDGK-TVPIDVLRQQIRAELQN----------------------------
>Ruegeria_pomeroyi_uid57863
-------------------------MTTTKTKGATALP--------L-NTIVSGDCIDVM
NAMPEASVDLIFADPPYNLQLK-GQLHRPDNSQVDAVDDHWDQFSSFAAYDQFTRAWLKA
ARRLLKPNGAIWVIGSYHNIFRVGSALQDAGYWILNDVVWRKSNPMPNFRGKRFTNAHET
MIWASKSEGGK--YTFNYEALKALNEG------------VQMRSD-WVMPICTGHERIKD
EN---------------GDKAHPTQKPEALLHRVLVSSTNPGDVVLDPFFGTGTTGAVAK
MLGREFIGIEREEAYRKVAEKRIAKVR-K--FDREALEVSAS-KRAEPRIPFGQLVERGM
LRPGEELY-SMNQRHKAKVRADGTLIG-----QNI----KGSIHQVGAHL--ENAPSCNG
WTYWCFKRDGK-TVPIDVLRQQIRAELEN----------------------------
>Pseudovibrio_FO_uid82373
--------------------------MSLMTPHTSTKP------EWL-DTIIKGDCVEAL
NKLPDNSVDVVFADPPYNLQLG-GDLHRPDHSKVDACDDHWDQFSSFKAYDEFTRAWLTA
VRRVLKPNGSIWVIGSYHNIFRVGAVMQDLGFWINNDVVWLKTNPMPNFRGKRFTNAHET
LIWACPSQESK--PTFNYDAMKTFNDD------------LQMRSD-WVLPICTGHERLKD
DN---------------GDKVHPTQKPESLLYRVLLSTSNQGDVILDPFFGTGTTGAVAK
KLGRHFVGCEREDAYIKAASERIDRVT-P--ANDDFLAMTQG-KRALPRVPFGNLLETGL
LTPGAELT-DARGRFKATVRADGSLIC-----GEH----SGSIHKVGALV--QGQQACNG
WTFWHVKRGKA-LEPVDALRQVVRSQMPR----------------------------
>Polymorphum_gilvum_uid65447
---------------MTVLRTGVPFGAPQKTQDDLVRP------AWL-NTILKGDCVAAL
EKLPSRSVDLVFADPPYNLQLG-GDLHRPDQSRVDACDDAWDQFDSFEAYDAFTRAWLLA
VRRVLKKDGSIWVIGSYHNIFRVGAILQDLGFWILNDVVWVKSNPMPNFRGKRLTNAHET
MIWAAPSKDAR--YTFNYDALKAFNDD------------LQMRSD-WHLPLCTGAERLKD
GG---------------GQKVHPTQKPEALLYRVLTASSKPDDIVLDPFFGTGTTGAVAR
KLGRNFVGVEREQAYIDAATARIAAVE-P--ASGACLDMQKG-KRAEPRIPFGSLLEAGL
LQPGATLT-CSKGRHKAIVRADGSLAS-----ADH----TGSIHKVGALV--QGADACNG
WTFWHIEEDGT-RAPIDALRQIIRSRLRP----------------------------
>Parvibaculum_lavamentivorans_uid58739
---------------------------MGRVNSKAGQS--------A-EIIIQGDCIEAM
NALPEKSVDLIFADPPYNLQLG-GGLTRPDQSKVDAVDDDWDKFASFQVYDEFTRNWMNA
ARRVLKDTGAIWVIGSYHNIFRVGATLQDLGFWMMNDVVWRKSNPMPNFRGTRFTNAHET
LIWATKSADQKK-YTFNYDAMKALNDD------------LQMRSD-WLLPICTGGERLKD
GD---------------GDKAHPTQKPEALLHRVLLATTNAGDTVLDPFFGTGTTGAVAK
KLGRNFVGIEREERYIKVARERIRLIK-T--GAPEDLKVTTS-KKAEVRIPFGTLIERGL
LEPGAVLT-DPAKRHAARVRADGSIVC-----RDA----TGSIHKIGAHV--QGLDACNG
WTFWHFKTDGK-LKPIDILRQKVRAEMGEA---------------------------
>Maricaulis_maris_uid58689
---------------------------------MAKTK--------I-DQILEGECVEVM
KSLPDESVDLVFADPPYNLQLG-GDLHRPDNSKVSAVDNDWDQIGGFDEYDLFTWNWMEE
ARRVLKPNGAIWVIGSYHNIFRVGGILQDAGFWVLNDIIWRKSNPMPNFKGTRFTNAHET
LIWAAKTKDAR--PTFNYAAMKALNDG------------VQMRSD-WTLPICTGGERLKD
ED---------------GKKAHPTQKPESLLHRVLLSTTNPGDVVLDPFFGTGTTGAAAK
RLGRHYIGIERDTAYLDVARKRLAAIT-R--GASDTLDVTQS-KRAQPRIPFGALVERGM
LKPGDTLY-CPKGRNTARVRADGTLIA-----GTS----AGSIHQVGAQL--QSAPSCNG
WTYWHIRTKQG-LAPIDVMRAEIRATLEN----------------------------
>Hirschia_baltica_uid59365
-------------------------------MSKIDFP--------K-DHILIGDCIELM
NSLPEKSVDLVFADPPYNLQLG-GDLVRPDNSKVDAVDNEWDQFASFETYDNFTKDWLTA
ARRVLKDDGAIWVIGSYHNIFRVGSQLQDLGFWILNDVIWNKSNPMPNFKGTRFTNAHET
LIWATKSKEQKK-YTFNYDALKTANDD------------VQMRSD-WTIPICSGGERLKN
DE---------------GKKAHPTQKPEALLHRVIMATTKQGDTVLDPFFGTGTTGAVAK
MLGRHFIGLEREEDYAAVAQARIDNVR-K--VDDVDLQVTQP-KRSAPRVPFGALIERGF
LRPGDRLY-CPKQQHIARVRADGSLAN-----GDD----TGSIHRLGAQV--QNAPSCNG
WTFWHYKSDQG-LAPIDLLRRKFRTEMGLH---------------------------
>Asticcacaulis_excentricus_uid55641
---------------------MTRHMPQKAIVQRTALE--------L-DTIHVGECVDIL
KSLPDKSVDLVFADPPYNLQLG-GDLHRPDNSKVDAVDDEWDQFASFEAYDRFTREWMRE
CQRVLKDDGAIWVIGSYHNVFRLGVALQDLGFWVMNDVIWRKANPMPNFKGTRFTNAHET
LIWATKAKGQKR-YTFNYDALKAFNED------------TQMRSD-WAIPLCTGEERLKD
ED---------------GNKVHPTQKPESLLYRVLLACSKPGHVVLDPFFGTGTTGAAAK
RLGRHFIGIERDETYAKHARERIARVQ-R--ANESDLATMGS-KKAEPRVPFGALVEAGL
LQPGDTLY-CPKGQRTARVRADGSLVH-----GEL----TGSIHKVGAML--EQAPSCNG
WTFWRFKTDAG-FKPIDDLRARIRQQGH-----------------------------
>Brevundimonas_subvibrioides_uid42117
---------------------------------MTDLK--------T-DIIHRGDCLEIL
RGLPDRSVDMVFADPPYNLQLG-GDLLRPDNSKVDAVDDDWDKFDSFAAYDAFCRDWLKE
CRRVLKDEGSLWVIGSYHNIFRLGTAIQDIGYWVLNDIVWRKTNPMPNFKGTRFTNAHET
LIWAAKSREQKR-YTFNYDALKAFNED------------TQMRSD-WTFALCTGEERIKG
ED---------------GKKAHPTQKPEALLHRVILAATRPGDVILDPFFGTGTTGAAAK
RLGRHYIGIERDPEYANVAEKRIKAVL-P--ARPEDLIVTGS-KRAEVKVPFGALVEAGL
LSPGDVLY-CPKGEREARVRADGSLVS-----GAM----SGSIHKLGALF--ENAPACNG
WTYWRFRTDTG-LRSIDALRAEVRAGMQ-----------------------------
>Caulobacter_crescentus_uid57891
---------------------------------MKFGP----------ETIIHGDCIEQM
NALPEKSVDLIFADPPYNLQLG-GDLLRPDNSKVDAVDDHWDQFESFAAYDKFTREWLKA
ARRVLKDDGAIWVIGSYHNIFRVGVAVQDLGFWILNDIVWRKSNPMPNFKGTRFANAHET
LIWASKSQNAKR-YTFNYDALKMANDE------------VQMRSD-WTIPLCTGEERIKG
AD---------------GQKAHPTQKPEALLYRVILSTTKPGDVILDPFFGVGTTGAAAK
RLGRKFIGIEREAEYLEHAKARIAKVV-P--IAPEDLDVMGS-KRAEPRVPFGTIVEAGL
LSPGDTLY-CSKGTHVAKVRPDGSITV-----GDL----SGSIHKIGALV--QSAPACNG
WTYWHFKTDAG-LAPIDVLRAQVRAGMN-----------------------------
>Phenylobacterium_zucineum_uid58959
----------------------------------MGLP--------V-DTIIEGDCLEAL
KKLPDRSVDLVFADPPYNLQLG-GDLLRPDNSKVDAVDDHWDQFESFEAYDAFTRAWLKE
CRRVLKDDGAIWVIGSYHNIFRVGVAVQDLGFWILNDIVWRKSNPMPNFKGTRFTNAHET
LIWASKSRGGRR-YTFNYDAMKMANDE------------LQMRSD-WTLPLCTGDERLKD
GS---------------GAKAHPTQKPEALLHRVILASTKPGDVILDPFFGTGTTGAVAR
RLGRKFVGIEREAEYAALARKRIAQVT-P--ATADEMAVTGS-KRAEPRVPFGTILEAGL
LRPGDVLY-CPKGRNAARVRADGSLVV-----GEV----SGSIHKVGALV--QSAPACNG
WTYWHFKSDKG-LAPIDVLRAKVRSQLPA----------------------------
>Beijerinckia_indica_uid59057
MPIERAGVVRSKSRIEVLRTGISTANRPCLSPVENPLP--------L-DQILLGDCVEKL
NRLPAESVDLVFADPPYNLQLE-GKILRPDQSQVDAVDDAWDKFDSFADYDRFTHEWLAA
VRRVMKRHATLFVIGSYHNIFRVGTILQDQGFWILNDIIWRKSNPMPNFRGRRFTNAHET
MIWAAKSADVKN-YTFHYDALKAGNED------------HQVRSD-WLLPICSGGERLKN
EA---------------GRKTHPTQKPENLLSRILLATTNPGDVVLDPFFGTGTTGAVAK
KLGRSFIGIEREAGYAAAAKARIAAID-P--LPSEAIASFPN-KRTEPRIPFMTLIESGL
LAAGETLT-DEKGRHEAVVRADGTLAV-----GPI----IGSIHKIGALV--QGLPACNG
WTFWHFQRDGQ-KHPLDRLRIQLRESGKEPV--------------------------
>Methylocella_silvestris_uid59433
-----------------MRTETGAFSAPLPADCSPALP--------L-NEILIGDCLEQL
ARLPAASVDAVFADPPYNLQLE-STLSRPDQSLVDAVNDDWDKFDSFSHYDSFSRSWLKA
VRRVMKPEATLFVIGSYHNIFRVGSTLQDEGFWILNDIVWRKANPMPNFRGRRFTNAHET
LIWAAKDSAAKN-YRFNYELLKAGNED------------CQLRSD-WLFPICTGAERLKG
SD---------------GRKTHPTQKPEALLARILIAATNPGDVVLDPFFGSGTTGAAAK
RLGRHFVGIERDKTYAAAARARIDAVE-T--LPEAAIALTPS-KRTEPRVAFSAIVEAGL
IAPGDSLV-DDKQRHRATVRADGAITL-----GPV----VGSIHKIGALA--QGLPACNG
WTYWHFAQGGK-LQPIDALRTVARGKLREAEA-------------------------
>Rhodopseudomonas_palustris_uid62901
-----------------MVVSRRGASARAPRTQFEDMP--------E-SRIIVGDCIAEM
EKLPPKSVDLVFADPPYNLQLK-GALKRPDESEVDAVDDDWDKFASFAAYDNFTRAWLLA
ARRIMKPSATLWVIGSYHNIFRVGTIMQDLGFWVLNDIVWRKSNPMPNFRGRRFTNAHET
MIWAARDENAKG-YTFNYDALKAANED------------VQARSD-WLIPLCTGDERLKG
KD---------------GKKVHPTQKPEQLLARVLLSSSKPGDLVVDPFNGTGTTGAVAK
RLRRNYIGIERDKTYAEAARARIDSIE-P--LPDDTLKPFLT-ARDAPRVAFSELIERGM
ISPGARLV-DSKKRHGALVRADGAIML-----GDK----VGSIHRIGAVA--QGSEACNG
WTFWHVETSKG-LRLIDELRAEIRSTMIA----------------------------
>Bradyrhizobium_japonicum_uid57599
-------------------------MVESRRGASARAP-RTNFESSS-HRIILGDCVAEM
SKLQAGSVDLVFADPPYNLQLK-GDLKRPDESHVDAVNDDWDKFDSFSAYDDFTRAWLLA
ARRAMKPSATIWVIGSYHNIFRVGAIMQDLGFWLLNDIVWRKTNPMPNFRGRRFTNAHET
MIWAARDEKAKG-YTFNYEALKAANED------------VQARSD-WLIPLCTGEERLKG
AD---------------GKKVHPTQKPEGLLARVLLSSSKPGDLVIDPFNGTGTTGAVAK
RLGRSYIGFERDKTYAKAAEARIAAVE-P--LPEASLAPFMT-AREAPRVAFSELIERGM
IMPGTKLF-DAKKKLGALVRADGAIMF-----GDK----VGSIHRIGAVA--QGAQACNG
WTFWHVETKKG-LKLIDELRAEIRSGMAAE---------------------------
>Nitrobacter_hamburgensis_uid58293
------------------MGVSRRGASARAPRTKFDSP--------A-SRIIVGDCVAAM
SKLPSGSADLVFADPPYNLQLK-GDLKRPDESHVDAVNDDWDKFSSFAAYDDFTRAWLLA
CRRVMKPTATIWVIGSYHNIFRVGAIMQDLGFWVLNDIVWRKTNPMPNFRGRRFTNAHET
MIWAARDENAKG-YTFNYEALKASNED------------VQARSD-WLIPLCTGNERLKD
KD---------------GRKVHPTQKPEGLLARVLLSSSRPGDLIIDPFNGTGTTGAVAK
RLGRNYIGFERDQTYAAAAEKRIAAIE-P--LPEATIAPFMT-AREAPRVAFSELIERGM
ISPGAKLV-DAKKRHGALVRADGAIML-----GDK----VGSIHRIGAVA--QGAGACNG
WTFWHIETSKG-LRLIDELRAEIRSEMAAG---------------------------
>Oligotropha_carboxidovorans_uid162135
-----------------MVVSRRGASAKAPRTNFETSP--------S-ARIVIGDCVAEM
TKLPANSVDLVFADPPYNLQLK-GELKRPDESHVDAVNDDWDKFSSFAAYDDFTRAWLLA
CRRIMKPTATIWVIGSYHNIFRVGAIMQDLGFWILNDIVWRKSNPMPNFRGRRFTNAHET
MIWAARDEATK--YTFNYDALKAANED------------VQARSD-WLIPLCTGEERLKG
KD---------------GRKIHPTQKPEGLLARVLLSSSKPGDLVIDPFNGTGTTGAVAK
RLGRSYIGFERDRTYAEAAEKRIAAVE-P--LPQATLAPFMT-AREAPRVPFAELIERGM
ISPGAKLV-DSKKKHAALVRADGAIML-----GDK----VGSIHRMGALA--QGSEACNG
WSFWHVETKKG-LRLIDELRAEVRRERQSA---------------------------
>Starkeya_novella_uid48815
------MKVVRNGEAHRASRTGVIRPSGRPSDLSSELP--------L-DTILRGDCVAEL
SKLPARSVDMVFADPPYNLQLQ-GELKRPDDSRVDAVDDAWDKFESFQAYDAFTRAWLLA
VRRVLKPTGTLWVIGSYHNIFRVGALLQDLDFWILNDIVWRKTNPMPNFRGRRFTNAHET
LIWAAREPGAKG-YTFNYEALKAANED------------VQMRSD-WLFPICSGGERLKD
ED---------------GRKLHPTQKPEALLARVILSASKPGDVVLDPFLGSGTTAAVAR
RLGRHFVGIERDPTYADAAQARIDAVE-P--LPDLALALAPT-AREAPRVAFNSLIERGL
LAPGTLLT-DAKARTRALVRADGTLSLETAPGLGQ----IGSIHRAGALA--QGLDACNG
WTYWHVETREG-LKPIDTLRAVMRSEMAMAAE-------------------------
>Azorhizobium_caulinodans_uid58905
------MRLMSVVRKGAPRRAPRLSGGVDFAEPSRAIP--------T-DRILIGDCVEQL
ASLPPHSVDMVFADPPYNLQLQ-GELKRPDDSRVDAVDDAWDQFESFEAYDAFTRAWLLA
VKRVMKPNATIWVIGSYHNIFRVGALMQDLGFWILNDVVWRKSNPMPNFRGRRFTNAHET
MIWAARDPGAKG-YQFNYEALKGGNED------------VQVRSD-WLLPICTGGERLKD
AQ---------------GRKLHPTQKPEALLARVMLSASKPGDVVLDPFLGSGTSAAVAK
RLRRHFVGVERDETYAAAAAARIDAIE-P--LPEAALVAPPS-AREAPRVAFSALVDSGL
VTPGLELT-DAKGHVRAVVRADGTIAL-----VNAATLAVGSIHRMGALA--QGAEACNG
WTFWHVEQEGR-RHPIDVLRARLRAEMGIRSEE------------------------
>Xanthobacter_autotrophicus_uid58453
--------MPAAAPRAARAMSSAKRMREAAGAAPGDLP--------L-DQILLGDSIQMM
AGLPAGSVDLVFADPPYNLQLG-GELKRPDESLVDAVDDDWDRFDSFATYDAFTRAWLLA
ARRALKPNGTLFVIGSYHNIFRVGAMMQDLGFWILNDIVWRKANPMPNFRGRRFTNAHET
LIWAARSADAK--YTFNYEALKAGNED------------VQVRSD-WLFPLCTGQERLKD
GA---------------GKKLHPTQKPEALLARVLLSATKPGDVVLDPFFGSGTTGAVAK
RLRRSFIGIEREEAYAQAARARIDAVE-P--LPEDALVAPPS-AREAPRVAFSVLVERGL
VTPGAELT-DAKGRFRAVVRADGTLAL---AGGQN----VGSIHRVGALA--QGAEACNG
WTFWHVEEQGR-RHPIDTLRARLRAEMGIAAE-------------------------
>Methylocystis_SC2_uid174072
-----------MRSARVGAARLKARNQVTRIGRTNEGP---LRASAR-NEILSGDCVASM
ERLAQESVDLVFADPPYNLQLA-NRLHRPDQSLVDAVDNDWDKFANFAAYDAFTRDWLAQ
ARRVMKPTATIFVIGSYHNIFRVGAIMQDLGFWILNDIVWRKNNPMPNFRGRRFTNAHET
MIWAARDQSAKN-YTFNYEALKAANED------------CQMRSD-WLLPICGGTERLKD
GA---------------GRKTHPTQKPEALLARVILAASSPGDLVLDPFFGTGTTGAVAK
RLGRDWLGIERDGDYRAAARARIAAIE-P--LPPEAVATAPS-KRSEPRIAFASLVEAGL
IAPGATLV-DARRRHRAVVRADGALSL-----SGF----VGSIHKTGALA--QGLPACNG
WTFWHYEEKGR-LTPIDDLRAEARARLKVAAE-------------------------
>Methylobacterium_nodulans_uid59023
---------------------------MGLVPSVPRLP--------L-DEVIHGDCIAAL
DALPPSSVDLVFADPPYNLQLGPASLLRPDQSAVDAVDDDWDQFASFEAYDAFTRQWLQA
CRRVMKPNATLWVIGSYHNIFRVGSALQDLGFWILNDIVWRKANPMPNFRGKRFTNAHET
LIWASRSAQKG--YTFHYEALKGGNDD------------LQMRSD-WFLPLCTGEERLKG
AD---------------GRKLHPTQKPEALVARTILSASNPGDVVLDPFFGTGTTGAAAK
RLGRRFIGIEREPAYVQAARERIAAVE-P--LSTAALLTAPT-KRAEPRVPFLSLLEAGL
IRAGSQLT-DERRRFKALVRPDGTISA-----GPA----CGSIHKIGALV--QGLPACNG
WTFWHAERGGR-LVPIDAFRAEIRAGLGSAA--------------------------
>Liberibacter_asiaticus_uid59227
---------------------MSQKNSLAINENQNSIF------EWK-DKIIKGNSISVL
EKLPAKSVDLIFADPPYNLQLN-GQLYRPDHSLVDAVTDSWDKFSSFEAYDAFTRAWLLA
CRRVLKPNGTLWVIGSYHNIFRIGTMLQNLNFWILNDIVWRKSNPMPNFRGRRFQNAHET
LIWASPSPKAKG-YTFNYDALKAANED------------VQMRSD-WLIPICSGSERLRN
KD---------------GEKLHPTQKPEALLSRILVSSTKPGDIILDPFFGSGTSGAVAK
KLRRSFIGIEMKQDYIDIATKRIASVQ-P--LGNIELTVLTG-KRTEPRVAFNLLVERGL
IQPGQILT-NAQGNISATVCADGTLIS-----GTE----LGSIHRVGAKV--SGSETCNG
WNFWYFEKLGE-LHSINTLRILVRKELYNC---------------------------
>bacterium_BT_uid184079
-----------------MRKEKLNLPEINSNNEEKILS--------FVNKIIKGDCISVL
ESLPEKSIDIIFADPPYNLQLE-KPLYRPDNSLVNAVNDKWDKFTSFEAYDAFTRAWLLA
CRRVLKPNGTLWVIGSYHNIFRIGTMLQNLNFWILNDIIWRKTNPMPNFKGRRFQNAHET
LIWASSSPKMKC-YTFNYDAMKAANDD------------IQMRSD-WIFPICNGSERLKN
KD---------------GEKAHPTQKPEALLSRIFIASTKPGDIILDPFFGSGTTGAIAK
KLGRNFIGIEREQAYIDIATQRIEAVK-P--FEFTELKVMEG-KKSQPRIAFNVLVESGL
IKPGQVLT-DARQTIKAIVRVDGTLVS-----GIE----TGSIHRVGAKV--SGLEVCNG
WTFWHFDDIGK-LRPIDELRTIIREAIV-----------------------------
>Bartonella_tribocorum_uid59129
--------------------MTVIQLQKDFIRTPSQMP-------WR-NKIFKGDCVAVL
EKLPKHSVDMIFADPPYNLQLE-GALYRPDHSLVDAVDDAWDQFESFAAYDAFTRAWLLA
CRRVLKPNGTIWVIGSYHNIFRVGTALQDLGFWMLNDIIWRKNNPMPNFRGRRFQNAHET
LIWAVRDQKDKK-YTFNYDALKAANED------------LQMRSD-WLFPLCTGAERLKD
DS---------------GRKLHPTQKPQALLARIIMASSKPGDVILDPFFGSGTTGAVAK
LLGRDFVGIEREQDYIDAACERIAAVK-P--LAQPELAILDR-KKAEPRVAFNSLLEAGL
LYPGEVLY-DRKKQVSAIVRADGTIMH-----GGE----AGSIHAMGRKA--QDSQSCNG
WTFWYYEENGR-LKSIDHLRMIIRSQMLKTGVL------------------------
>Chelativorans_BNC1_uid58069
------------------------MSAVRPLEELSPLP---AKADWL-DDILKGDCVAAL
ERLPEKSVDVIFADPPYNLQLE-GALHRPDQSLVDAVDDEWDQFESFAAYDAFTRAWLLA
ARRVLKPNGTVWVIGSYHNIFRVGAIMQDLGFWILNDIVWRKTNPMPNFRGRRFQNAHET
MIWASRDRNAKG-YTFNYEAMKAANDD------------LQMRSD-WLFPICTGKERLKD
AD---------------GNKVHPTQKPEALLARVLLSSTKPGDVVLDPFFGSGTTGAVAK
RLGRHFVGIERDPDYIAAARERIAAVE-P--LDQAALAPMAA-KREEPRIAFASLLDSGL
VKPGMQLY-DSKRRWAAHVRADGTLAV-----GPE----TGSIHRLGARV--QGLDACNG
WTFWHYEEKGA-LKPIDELRQVARRGL------------------------------
>Brucella_abortus_uid58019
---------------------------MSLVRLAHELPIEAPRTAWL-DSIIKGDCVSAL
ERLPDHSVDVIFADPPYNLQLG-GDLHRPDQSMVSAVDDHWDQFESFQAYDAFTRAWLLA
CRRVLKPNGTIWVIGSYHNIFRVGTQLQDLGFWLLNDIVWRKTNPMPNFRGRRFQNAHET
LIWASREQKGKG-YTFNYEAMKAANDD------------VQMRSD-WLFPICTGSERLKD
EN---------------GDKVHPTQKPEALLARIMMASSKPGDVILDPFFGSGTTGAVAK
RLGRHFVGIEREQPYIDAATARINAVE-P--LGKAELTVMTG-KRAEPRVAFTSVMEAGL
LRPGTVLC-DERRRFAAIVRADGTLTA-----NGE----AGSIHRIGARV--QGFDACNG
WTFWHFEENGV-LKPIDALRKIIREQMAAAGA-------------------------
>Ochrobactrum_anthropi_uid58921
---------------------------MSLVRLAHELPIEAPRTAWL-DSIIKGDCVAAL
ERLPDHSVDVIFADPPYNLQLG-GDLHRPDQSMVSAVDDHWDQFESFQAYDAFTRAWLMA
CRRVLKPNGTIWVIGSYHNIFRVGSQLQDLGFWLLNDVIWRKTNPMPNFRGRRFQNAHET
LIWASRDQKGKG-YTFNYEAMKAANDD------------VQMRSD-WLFPICTGSERLKD
EN---------------GDKVHPTQKPEALLARIMMASSKPGDVILDPFFGSGTTGAVAK
RLGRHFVGIEREQSYIDAATARIDAVE-P--LGKAELTVMTG-KRAEPRVAFTSVLEAGL
LRPGTVLC-DERRRFAAIVRADGTLAA-----NGE----AGSIHRIGAKV--QGFDACNG
WTFWHYEENGA-LKPIDALRKVIRDQMAVAGA-------------------------
>Agrobacterium_vitis_uid58249
--------------------MASVFPLADLRRSNDPFA-------WM-NSIIKGDCVAAL
EALPDQSVDAIFADPPYNLQLG-GMLHRPDQSVVDAVDDAWDQFASFEAYDAFTRAWLLA
CRRVLKPHGTIWVIGSYHNIFRVGATLQDLNFWILNDIVWRKTNPMPNFKGRRFQNAHET
MIWASRDAKAKS-YTFNYDALKASNDD------------VQMRSD-WLFPICSGGERLKG
ED---------------GKKIHPTQKPEALLARVILASTKPGDVVLDPFFGSGTTGAVAK
RLGRNFVGIEREQDYIDAASARIDAVE-A--LGKVELTVLTG-KKSEPRVAFNTLLDSGL
LQPGQVLS-CEKRRHSAIIRADGTLVS-----GTQ----AGSIHRVGAKV--RGLDACNG
WTFWHYEDAGK-LKPIDDLRSLVRASMGKLAG-------------------------
>Rhizobium_leguminosarum_uid58991
------------------MASVFPLADLKASVKSDSRP-----GSWV-DTIIKGDCVSAL
EALPSHSVDIIFADPPYNLQLG-GTLHRPDQSLVDAVDDEWDQFASFEAYDAFTRAWLLA
CRRVLKPTGSIWVIGSYHNIFRVGATLQDLNFWILNDIIWRKTNPMPNFKGRRFQNAHET
MIWASPSAKAKG-YTFNYDALKAANDD------------VQMRSD-WLFPICNGSERLKG
ED---------------GKKAHPTQKPEALLARVIMASTKPGDIVLDPFFGSGTTGAVAK
RLGRHFVGIEREQDYIDAASARIAAVE-P--LGKAELTVMTG-KKAEVRVAFNVLVESGL
IKPGQVLT-DARRRYSAIVRADGTVAS-----GGE----AGSIHRLGAKV--QGLDACNG
WTFWHFEDGQS-LRPIDDLRSVIRSDLAKA---------------------------
>Sinorhizobium_meliloti_uid57603
--------------------MSSVVSLAEISRAARPLN-------WL-DSIIKGDCVAAL
NALPDHSVDVVFADPPYNLQLG-GTLHRPDQSLVDAVDDDWDQFASFEAYDAFTRAWLLA
CRRVLKPTGTLWVIGSYHNIFRVGAILQDLHFWVLNDIIWRKTNPMPNFKGRRFQNAHET
LIWATPNAKAKG-YTFNYEAMKAANDD------------VQMRSD-WLFPICSGSERLKG
DD---------------GKKVHPTQKPEALLARILMASTKPGDVVLDPFFGSGTTGAVAK
RLGRHFVGIEREQDYIDAAAERIAAVE-P--LGKATLSVMTG-KKAEPRVAFNTLVESGL
IKPGTVLT-DAKRRYSAIVRADGTLAS-----GGE----AGSIHRLGAKV--QGLDACNG
WTFWHFEEGSV-LKPIDELRSVIRNDLAKLN--------------------------
>Streptococcus_mitis_uid46097
----------------------MKNNEYKYGGVLMTKP--YYNK-DK-MILVHADTFKLL
SKMKPESMDMIFADPPYFLSN--GGISNSGGQVVSVDKGDWDKISSFEEKHEFNRKWIRL
AKEVLKPNGTIWISGSLHNIYSVGMALEQEGFKILNNITWQKTNPAPNLSCRYFTHSTET
ILWARKNDKKAR-HYYNYDLMKELNDG------------KQMKDV-WTGALTKKAEK---
-----------------WAGKHPTQKPEYLLERIILASTKEGDYILDPFVGSGTTGVVAK
RLGRRFIGIDAEKEYLKIAKKRLEV-----------------------------------
------------------------------------------------------------
---------------------------------------------------------
>Stigmatella_aurantiaca_uid158509
----------------------MSAEATALKLVEKSLKQSEFAKSDA-YKLYQGDSVELL
NQFPEQQFDLVFADPPYFLSN--GGFTCKSGKRASVAKGAWDVSRGVEEDHRFTTEWLKA
CQRVLKPTGTLWVSGTQHVIFNVGFAMQKLGFKLLNTVTWYKPNASPNLSCRYFTHSTEL
LIWASPKPAKTLQHTFNYARMKTENGG------------KQMRDV-WNLPR-TGEEELSA
DGAGRMWTQIAPRREEKAFGSHPTQKPVALLERIIEASTPEDATVLDPFNGSGTTGVAAL
KLGRRYTGIDLDPTYLSLTKKRLDAVK---------------------------------
------------------------------------------------------------
-------------------R-------------------------------------
