# Supplementary material for: The functions of DNA methylation by CcrM in Caulobacter crescentus: a global approach
Source: Nucleic Acids Res. 2014 Jan 7;42(6):3720–35. doi: 10.1093/nar/gkt1352 (PMC3973325; doi:10.1093/nar/gkt1352)
Supplement: Supplementary Data [file supp_gkt1352_suppl_data.zip › nar-02997-h-2013-File012.xls]

## Sheet: Blastp_CcrM_recip_summary.tax.t
CcrM homologues (blastp evalue < 1e-22)
Bold: non-Alphaproteobacteria; Red: conserved C-terminal region
Phylum	Class	Order	Family	Strain	Blast e-value
Proteobacteria	Alphaproteobacteria	Caulobacterales	Caulobacteraceae	Caulobacter_crescentus_CB15_uid57891	0
Proteobacteria	Alphaproteobacteria	Caulobacterales	Caulobacteraceae	Caulobacter_crescentus_NA1000_uid59307	0
Proteobacteria	Alphaproteobacteria	Caulobacterales	Caulobacteraceae	Caulobacter_K31_uid58551	0
Proteobacteria	Alphaproteobacteria	Caulobacterales	Caulobacteraceae	Caulobacter_segnis_ATCC_21756_uid41709	0
Proteobacteria	Alphaproteobacteria	Caulobacterales	Caulobacteraceae	Phenylobacterium_zucineum_HLK1_uid58959	3e-175
Proteobacteria	Alphaproteobacteria	Caulobacterales	Caulobacteraceae	Asticcacaulis_excentricus_CB_48_uid55641	1e-159
Proteobacteria	Alphaproteobacteria	Rhodobacterales	Hyphomonadaceae	Hirschia_baltica_ATCC_49814_uid59365	1e-156
Proteobacteria	Alphaproteobacteria	Rhizobiales	Phyllobacteriaceae	Parvibaculum_lavamentivorans_DS_1_uid58739	2e-152
Proteobacteria	Alphaproteobacteria	Caulobacterales	Caulobacteraceae	Brevundimonas_subvibrioides_ATCC_15264_uid42117	1e-149
Proteobacteria	Alphaproteobacteria	Rhodobacterales	Rhodobacteraceae	Ruegeria_pomeroyi_DSS_3_uid57863	2e-149
Proteobacteria	Alphaproteobacteria	Rhodospirillales	Rhodospirillaceae	Magnetospirillum_magneticum_AMB_1_uid58527	4e-149
Proteobacteria	Alphaproteobacteria	Rhodobacterales	Hyphomonadaceae	Maricaulis_maris_MCS10_uid58689	7e-149
Proteobacteria	Alphaproteobacteria	Rhodobacterales	Rhodobacteraceae	Paracoccus_denitrificans_PD1222_uid58187	4e-148
Proteobacteria	Alphaproteobacteria	Rhodobacterales	Rhodobacteraceae	Rhodobacter_sphaeroides_2_4_1_uid57653	2e-147
Proteobacteria	Alphaproteobacteria	Rhodobacterales	Rhodobacteraceae	Rhodobacter_sphaeroides_ATCC_17029_uid58449	2e-147
Proteobacteria	Alphaproteobacteria	Rhodobacterales	Rhodobacteraceae	Rhodobacter_sphaeroides_KD131_uid59277	2e-147
Proteobacteria	Alphaproteobacteria	Rhodobacterales	Rhodobacteraceae	Rhodobacter_sphaeroides_ATCC_17025_uid58451	4e-147
Proteobacteria	Alphaproteobacteria	Rhodobacterales	Rhodobacteraceae	Phaeobacter_gallaeciensis_2_10_uid54715	3e-146
Proteobacteria	Alphaproteobacteria	Rhodobacterales	Rhodobacteraceae	Phaeobacter_gallaeciensis_DSM_17395_uid54717	3e-146
Proteobacteria	Alphaproteobacteria	Rhodobacterales	Rhodobacteraceae	Ruegeria_TM1040_uid58193	9e-146
Proteobacteria	Alphaproteobacteria	Rhodobacterales	Rhodobacteraceae	Roseobacter_denitrificans_OCh_114_uid58597	1e-145
Proteobacteria	Alphaproteobacteria	Rhizobiales	Phyllobacteriaceae	Mesorhizobium_australicum_WSM2073_uid75101	3e-145
Proteobacteria	Alphaproteobacteria	Rhodobacterales	Rhodobacteraceae	Ketogulonicigenium_vulgare_Y25_uid59581	4e-145
Proteobacteria	Alphaproteobacteria	Rhodobacterales	Rhodobacteraceae	Ketogulonigenium_vulgarum_WSH_001_uid161161	4e-145
Proteobacteria	Alphaproteobacteria	Rhodobacterales	Rhodobacteraceae	Roseobacter_litoralis_Och_149_uid54719	4e-145
Proteobacteria	Alphaproteobacteria	Rhizobiales	Phyllobacteriaceae	Mesorhizobium_loti_MAFF303099_uid57601	8e-145
Proteobacteria	Alphaproteobacteria	Rhodobacterales	Rhodobacteraceae	Dinoroseobacter_shibae_DFL_12_uid58707	4e-144
Proteobacteria	Alphaproteobacteria	Rhizobiales	Phyllobacteriaceae	Mesorhizobium_opportunistum_WSM2075_uid40861	5e-144
Proteobacteria	Alphaproteobacteria	Rhizobiales	Phyllobacteriaceae	Mesorhizobium_ciceri_biovar_biserrulae_WSM1271_uid62101	1e-143
Proteobacteria	Alphaproteobacteria	Rhizobiales	Hyphomicrobiaceae	Pelagibacterium_halotolerans_B2_uid74393	1e-142
Proteobacteria	Alphaproteobacteria	Rhizobiales	Methylobacteriaceae	Methylobacterium_nodulans_ORS_2060_uid59023	2e-142
Proteobacteria	Alphaproteobacteria	Rhizobiales	Rhizobiaceae	Rhizobium_leguminosarum_bv__trifolii_WSM1325_uid58991	1e-141
Proteobacteria	Alphaproteobacteria	Rhizobiales	Rhizobiaceae	Rhizobium_leguminosarum_bv__viciae_3841_uid57955	1e-141
Proteobacteria	Alphaproteobacteria	Rhizobiales	Brucellaceae	Brucella_abortus_bv__1_9_941_uid58019	2e-141
Proteobacteria	Alphaproteobacteria	Rhizobiales	Brucellaceae	Brucella_abortus_S19_uid58873	2e-141
Proteobacteria	Alphaproteobacteria	Rhizobiales	Brucellaceae	Brucella_melitensis_biovar_Abortus_2308_uid62937	2e-141
Proteobacteria	Alphaproteobacteria	Rhizobiales	Rhizobiaceae	Agrobacterium_vitis_S4_uid58249	3e-141
Proteobacteria	Alphaproteobacteria	Rhizobiales	Brucellaceae	Brucella_abortus_A13334_uid83615	3e-141
Proteobacteria	Alphaproteobacteria	Rhizobiales	Brucellaceae	Brucella_ovis_ATCC_25840_uid58113	3e-141
Proteobacteria	Alphaproteobacteria	Rhizobiales	Brucellaceae	Brucella_canis_ATCC_23365_uid59009	4e-141
Proteobacteria	Alphaproteobacteria	Rhizobiales	Brucellaceae	Brucella_microti_CCM_4915_uid59319	4e-141
Proteobacteria	Alphaproteobacteria	Rhizobiales	Brucellaceae	Brucella_pinnipedialis_B2_94_uid71131	4e-141
Proteobacteria	Alphaproteobacteria	Rhizobiales	Brucellaceae	Brucella_suis_1330_uid159871	4e-141
Proteobacteria	Alphaproteobacteria	Rhizobiales	Brucellaceae	Brucella_suis_1330_uid57927	4e-141
Proteobacteria	Alphaproteobacteria	Rhizobiales	Brucellaceae	Brucella_suis_ATCC_23445_uid59015	4e-141
Proteobacteria	Alphaproteobacteria	Rhizobiales	Brucellaceae	Brucella_suis_VBI22_uid83617	4e-141
Proteobacteria	Alphaproteobacteria	Rhizobiales	Brucellaceae	Brucella_canis_HSK_A52141_uid83613	5e-141
Proteobacteria	Alphaproteobacteria	Rhizobiales	Rhizobiaceae	Rhizobium_etli_CIAT_652_uid59115	7e-141
Proteobacteria	Alphaproteobacteria	Rhizobiales	Rhizobiaceae	Rhizobium_etli_CFN_42_uid58377	9e-141
Proteobacteria	Alphaproteobacteria	Rhizobiales	Rhizobiaceae	Agrobacterium_H13_3_uid63403	1e-140
Proteobacteria	Alphaproteobacteria	Rhizobiales	Brucellaceae	Brucella_melitensis_bv__1_16M_uid57735	1e-140
Proteobacteria	Alphaproteobacteria	*	*	Polymorphum_gilvum_SL003B_26A1_uid65447	1e-140
Proteobacteria	Alphaproteobacteria	Rhizobiales	Rhizobiaceae	Agrobacterium_tumefaciens_C58_uid57865	2e-140
Proteobacteria	Alphaproteobacteria	Rhizobiales	Brucellaceae	Brucella_melitensis_ATCC_23457_uid59241	2e-140
Proteobacteria	Alphaproteobacteria	Rhizobiales	Brucellaceae	Brucella_melitensis_NI_uid158853	2e-140
Proteobacteria	Alphaproteobacteria	Rhizobiales	Rhizobiaceae	Rhizobium_leguminosarum_bv__trifolii_WSM2304_uid58997	2e-140
Proteobacteria	Alphaproteobacteria	Rhizobiales	Rhizobiaceae	Rhizobium_tropici_CIAT_899_uid185179	2e-140
Proteobacteria	Alphaproteobacteria	Rhizobiales	Rhizobiaceae	Agrobacterium_radiobacter_K84_uid58269	3e-140
Proteobacteria	Alphaproteobacteria	Rhizobiales	Brucellaceae	Brucella_melitensis_M28_uid158857	3e-140
Proteobacteria	Alphaproteobacteria	Rhizobiales	Brucellaceae	Brucella_melitensis_M5_90_uid158855	3e-140
Proteobacteria	Alphaproteobacteria	Rhizobiales	Brucellaceae	Ochrobactrum_anthropi_ATCC_49188_uid58921	3e-140
Proteobacteria	Alphaproteobacteria	Rhodobacterales	Rhodobacteraceae	Pseudovibrio_FO_BEG1_uid82373	7e-140
Proteobacteria	Alphaproteobacteria	Rhizobiales	Rhizobiaceae	Sinorhizobium_meliloti_1021_uid57603	1e-139
Proteobacteria	Alphaproteobacteria	Rhizobiales	Rhizobiaceae	Sinorhizobium_meliloti_AK83_uid52607	1e-139
Proteobacteria	Alphaproteobacteria	Rhizobiales	Rhizobiaceae	Sinorhizobium_meliloti_BL225C_uid52605	1e-139
Proteobacteria	Alphaproteobacteria	Rhizobiales	Rhizobiaceae	Sinorhizobium_meliloti_GR4_uid184823	1e-139
Proteobacteria	Alphaproteobacteria	Rhizobiales	Rhizobiaceae	Sinorhizobium_meliloti_Rm41_uid176372	1e-139
Proteobacteria	Alphaproteobacteria	Rhizobiales	Rhizobiaceae	Sinorhizobium_meliloti_SM11_uid159685	1e-139
Proteobacteria	Alphaproteobacteria	Rhizobiales	Rhizobiaceae	Rhizobium_NGR234_uid59081	2e-139
Proteobacteria	Alphaproteobacteria	Rhodospirillales	Rhodospirillaceae	Rhodospirillum_photometricum_uid159003	2e-139
Proteobacteria	Alphaproteobacteria	Rhizobiales	Rhizobiaceae	Sinorhizobium_fredii_HH103_uid86865	3e-139
Proteobacteria	Alphaproteobacteria	Rhizobiales	Rhizobiaceae	Sinorhizobium_medicae_WSM419_uid58549	3e-139
Proteobacteria	Alphaproteobacteria	Rhodobacterales	Rhodobacteraceae	Rhodobacter_capsulatus_SB_1003_uid47509	4e-139
Proteobacteria	Alphaproteobacteria	Rhizobiales	Rhizobiaceae	Sinorhizobium_fredii_USDA_257_uid168059	5e-139
Proteobacteria	Alphaproteobacteria	Sphingomonadales	Sphingomonadaceae	Sphingobium_SYK_6_uid73353	2e-138
Proteobacteria	Alphaproteobacteria	Rhizobiales	Bradyrhizobiaceae	Rhodopseudomonas_palustris_CGA009_uid62901	3e-138
Proteobacteria	Alphaproteobacteria	Rhizobiales	Bradyrhizobiaceae	Rhodopseudomonas_palustris_TIE_1_uid58995	3e-138
Proteobacteria	Alphaproteobacteria	Rhizobiales	Phyllobacteriaceae	Chelativorans_BNC1_uid58069	1e-137
Proteobacteria	Alphaproteobacteria	Sphingomonadales	Sphingomonadaceae	Sphingobium_chlorophenolicum_L_1_uid52597	1e-137
Proteobacteria	Alphaproteobacteria	Sphingomonadales	Sphingomonadaceae	Sphingobium_japonicum_UT26S_uid47077	1e-136
Proteobacteria	Alphaproteobacteria	Rhodospirillales	Rhodospirillaceae	Rhodospirillum_rubrum_ATCC_11170_uid57655	2e-136
Proteobacteria	Alphaproteobacteria	Rhodospirillales	Rhodospirillaceae	Rhodospirillum_rubrum_F11_uid162149	2e-136
Proteobacteria	Alphaproteobacteria	Rhizobiales	Bradyrhizobiaceae	Oligotropha_carboxidovorans_OM4_uid162135	4e-136
Proteobacteria	Alphaproteobacteria	Rhizobiales	Bradyrhizobiaceae	Oligotropha_carboxidovorans_OM5_uid72795	4e-136
Proteobacteria	Alphaproteobacteria	Rhodospirillales	Rhodospirillaceae	Rhodospirillum_centenum_SW_uid58805	4e-136
Proteobacteria	Alphaproteobacteria	Rhizobiales	Bradyrhizobiaceae	Oligotropha_carboxidovorans_OM5_uid59155	5e-136
Proteobacteria	Alphaproteobacteria	Sphingomonadales	Sphingomonadaceae	Novosphingobium_aromaticivorans_DSM_12444_uid57747	6e-136
Proteobacteria	Alphaproteobacteria	Sphingomonadales	Erythrobacteraceae	Erythrobacter_litoralis_HTCC2594_uid58299	1e-135
Proteobacteria	Alphaproteobacteria	Rhizobiales	Methylobacteriaceae	Methylobacterium_4_46_uid58843	1e-135
Proteobacteria	Alphaproteobacteria	Rhizobiales	Hyphomicrobiaceae	Hyphomicrobium_denitrificans_ATCC_51888_uid50325	3e-135
Proteobacteria	Alphaproteobacteria	Rhizobiales	Bartonellaceae	Bartonella_tribocorum_CIP_105476_uid59129	5e-135
Proteobacteria	Alphaproteobacteria	Rhizobiales	Bartonellaceae	Bartonella_grahamii_as4aup_uid59405	6e-135
Proteobacteria	Alphaproteobacteria	Rhizobiales	Hyphomicrobiaceae	Hyphomicrobium_MC1_uid68453	1e-134
Proteobacteria	Alphaproteobacteria	Rhizobiales	Bartonellaceae	Bartonella_henselae_Houston_1_uid57745	3e-134
Proteobacteria	Alphaproteobacteria	Sphingomonadales	Sphingomonadaceae	Novosphingobium_PP1Y_uid67383	3e-134
Proteobacteria	Alphaproteobacteria	*	*	Micavibrio_aeruginosavorus_ARL_13_uid73585	6e-134
Proteobacteria	Alphaproteobacteria	Rhizobiales	Bartonellaceae	Bartonella_bacilliformis_KC583_uid58533	9e-134
Proteobacteria	Alphaproteobacteria	Rhizobiales	Bradyrhizobiaceae	Rhodopseudomonas_palustris_DX_1_uid43327	1e-133
Firmicutes	Clostridia	Clostridiales	Eubacteriaceae	bacterium_BT_1_uid184079	2e-133
Proteobacteria	Alphaproteobacteria	Rhizobiales	Bradyrhizobiaceae	Rhodopseudomonas_palustris_BisB5_uid58441	2e-133
Proteobacteria	Alphaproteobacteria	Rhizobiales	Bartonellaceae	Bartonella_clarridgeiae_73_uid62131	3e-133
Proteobacteria	Alphaproteobacteria	Rhizobiales	Bartonellaceae	Bartonella_quintana_RM_11_uid174512	6e-133
Proteobacteria	Alphaproteobacteria	Rhizobiales	Bartonellaceae	Bartonella_quintana_Toulouse_uid57635	6e-133
Proteobacteria	Alphaproteobacteria	Rhizobiales	Bradyrhizobiaceae	Rhodopseudomonas_palustris_HaA2_uid58439	1e-132
Proteobacteria	Alphaproteobacteria	Rhizobiales	Bradyrhizobiaceae	Bradyrhizobium_japonicum_USDA_110_uid57599	2e-132
Proteobacteria	Alphaproteobacteria	Rhizobiales	Bradyrhizobiaceae	Rhodopseudomonas_palustris_BisA53_uid58445	2e-132
Proteobacteria	Alphaproteobacteria	Rhizobiales	Beijerinckiaceae	Methylocella_silvestris_BL2_uid59433	4e-132
Proteobacteria	Alphaproteobacteria	Rhodobacterales	Hyphomonadaceae	Hyphomonas_neptunium_ATCC_15444_uid58433	3e-131
Proteobacteria	Alphaproteobacteria	Rhodobacterales	Rhodobacteraceae	Jannaschia_CCS1_uid58147	4e-131
Proteobacteria	Alphaproteobacteria	Rhizobiales	Bradyrhizobiaceae	Bradyrhizobium_BTAi1_uid58505	5e-131
Proteobacteria	Alphaproteobacteria	Rhizobiales	Bradyrhizobiaceae	Nitrobacter_hamburgensis_X14_uid58293	1e-130
Proteobacteria	Alphaproteobacteria	Rhizobiales	Xanthobacteraceae	Starkeya_novella_DSM_506_uid48815	2e-130
Proteobacteria	Alphaproteobacteria	Rhodospirillales	Rhodospirillaceae	Azospirillum_lipoferum_4B_uid82343	3e-130
Proteobacteria	Alphaproteobacteria	Rhizobiales	Bradyrhizobiaceae	Nitrobacter_winogradskyi_Nb_255_uid58295	3e-130
Proteobacteria	Alphaproteobacteria	Rhizobiales	Bradyrhizobiaceae	Rhodopseudomonas_palustris_BisB18_uid58443	3e-130
Proteobacteria	Alphaproteobacteria	Rhizobiales	Bradyrhizobiaceae	Bradyrhizobium_japonicum_USDA_6_uid158851	5e-130
Proteobacteria	Alphaproteobacteria	Rhodospirillales	Rhodospirillaceae	Azospirillum_B510_uid46085	8e-130
Proteobacteria	Alphaproteobacteria	Rhizobiales	Beijerinckiaceae	Beijerinckia_indica_ATCC_9039_uid59057	2e-129
Proteobacteria	Alphaproteobacteria	Rhizobiales	Rhizobiaceae	Candidatus_Liberibacter_asiaticus_psy62_uid59227	2e-129
Proteobacteria	Alphaproteobacteria	Sphingomonadales	Sphingomonadaceae	Zymomonas_mobilis_pomaceae_ATCC_29192_uid68445	3e-129
Proteobacteria	Alphaproteobacteria	Rhizobiales	Bradyrhizobiaceae	Bradyrhizobium_S23321_uid158167	5e-129
Proteobacteria	Alphaproteobacteria	Rhizobiales	Methylobacteriaceae	Methylobacterium_extorquens_DM4_uid61617	9e-129
Proteobacteria	Alphaproteobacteria	Rhizobiales	Bradyrhizobiaceae	Bradyrhizobium_ORS_278_uid58941	1e-128
Proteobacteria	Alphaproteobacteria	Rhizobiales	Hyphomicrobiaceae	Rhodomicrobium_vannielii_ATCC_17100_uid43247	3e-128
Proteobacteria	Alphaproteobacteria	Sphingomonadales	Sphingomonadaceae	Zymomonas_mobilis_NCIMB_11163_uid41019	4e-128
Proteobacteria	Alphaproteobacteria	Sphingomonadales	Sphingomonadaceae	Zymomonas_mobilis_ZM4_uid58095	4e-128
Proteobacteria	Alphaproteobacteria	Sphingomonadales	Sphingomonadaceae	Zymomonas_mobilis_ATCC_29191_uid170612	6e-128
Proteobacteria	Alphaproteobacteria	Rhizobiales	Methylocystaceae	Methylocystis_SC2_uid174072	7e-128
Proteobacteria	Alphaproteobacteria	Rhodospirillales	Acetobacteraceae	Gluconobacter_oxydans_H24_uid179202	2e-127
Proteobacteria	Alphaproteobacteria	Rhizobiales	Methylobacteriaceae	Methylobacterium_extorquens_AM1_uid57605	2e-127
Proteobacteria	Alphaproteobacteria	Sphingomonadales	Sphingomonadaceae	Sphingomonas_wittichii_RW1_uid58691	3e-127
Proteobacteria	Alphaproteobacteria	Rhizobiales	Methylobacteriaceae	Methylobacterium_extorquens_PA1_uid58821	4e-127
Proteobacteria	Alphaproteobacteria	Sphingomonadales	Sphingomonadaceae	Zymomonas_mobilis_ATCC_10988_uid55403	4e-127
Proteobacteria	Alphaproteobacteria	Rhizobiales	Methylobacteriaceae	Methylobacterium_chloromethanicum_CM4_uid58933	1e-126
Proteobacteria	Alphaproteobacteria	Rhizobiales	Rhizobiaceae	Candidatus_Liberibacter_solanacearum_CLso_ZC1_uid61245	2e-126
Proteobacteria	Alphaproteobacteria	Rhizobiales	Xanthobacteraceae	Azorhizobium_caulinodans_ORS_571_uid58905	4e-126
Proteobacteria	Alphaproteobacteria	Rhodospirillales	Acetobacteraceae	Granulibacter_bethesdensis_CGDNIH1_uid58661	2e-125
Proteobacteria	Alphaproteobacteria	Rhizobiales	Methylobacteriaceae	Methylobacterium_populi_BJ001_uid58937	2e-125
*	*	*	*	alpha_proteobacterium_HIMB5_uid175779	5e-125
Proteobacteria	Alphaproteobacteria	*	*	Candidatus_Pelagibacter_ubique_HTCC1062_uid58401	1e-124
Proteobacteria	Alphaproteobacteria	Rhizobiales	Methylobacteriaceae	Methylobacterium_radiotolerans_JCM_2831_uid58845	1e-124
Proteobacteria	Alphaproteobacteria	Rhodospirillales	Acetobacteraceae	Gluconobacter_oxydans_621H_uid58239	6e-124
Proteobacteria	Alphaproteobacteria	Sphingomonadales	Sphingomonadaceae	Sphingopyxis_alaskensis_RB2256_uid58351	7e-123
Chloroflexi	Chloroflexi	Chloroflexales	Chloroflexaceae	Roseiflexus_castenholzii_DSM_13941_uid58287	7e-122
Proteobacteria	Alphaproteobacteria	Parvularculales	Parvularculaceae	Parvularcula_bermudensis_HTCC2503_uid51641	8e-122
Proteobacteria	Alphaproteobacteria	*	*	Candidatus_Puniceispirillum_marinum_IMCC1322_uid47081	1e-120
Chloroflexi	Chloroflexi	Herpetosiphonales	Herpetosiphonaceae	Herpetosiphon_aurantiacus_DSM_785_uid58599	9e-119
Proteobacteria	Alphaproteobacteria	Rhodospirillales	Acetobacteraceae	Acetobacter_pasteurianus_IFO_3283_01_42C_uid158377	2e-118
Proteobacteria	Alphaproteobacteria	Rhodospirillales	Acetobacteraceae	Acetobacter_pasteurianus_IFO_3283_01_uid59279	2e-118
Proteobacteria	Alphaproteobacteria	Rhodospirillales	Acetobacteraceae	Acetobacter_pasteurianus_IFO_3283_03_uid158373	2e-118
Proteobacteria	Alphaproteobacteria	Rhodospirillales	Acetobacteraceae	Acetobacter_pasteurianus_IFO_3283_07_uid158381	2e-118
Proteobacteria	Alphaproteobacteria	Rhodospirillales	Acetobacteraceae	Acetobacter_pasteurianus_IFO_3283_12_uid158379	2e-118
Proteobacteria	Alphaproteobacteria	Rhodospirillales	Acetobacteraceae	Acetobacter_pasteurianus_IFO_3283_22_uid158383	2e-118
Proteobacteria	Alphaproteobacteria	Rhodospirillales	Acetobacteraceae	Acetobacter_pasteurianus_IFO_3283_26_uid158531	2e-118
Proteobacteria	Alphaproteobacteria	Rhodospirillales	Acetobacteraceae	Acetobacter_pasteurianus_IFO_3283_32_uid158375	2e-118
Chloroflexi	Anaerolineae	Anaerolineales	Anaerolineaceae	Anaerolinea_thermophila_UNI_1_uid62245	3e-117
Proteobacteria	Alphaproteobacteria	Rhodospirillales	Rhodospirillaceae	Tistrella_mobilis_KA081020_065_uid167486	3e-117
Euryarchaeota	Thermoplasmata	Thermoplasmatales	Picrophilaceae	Thermoplasma_acidophilum_DSM_1728_uid61573	1e-115
Chloroflexi	Chloroflexi	Chloroflexales	Chloroflexaceae	Chloroflexus_aggregans_DSM_9485_uid58621	2e-115
Proteobacteria	Alphaproteobacteria	*	*	Candidatus_Pelagibacter_IMCC9063_uid66305	8e-114
Proteobacteria	Alphaproteobacteria	Rhodospirillales	Acetobacteraceae	Acidiphilium_cryptum_JF_5_uid58447	4e-111
Proteobacteria	Alphaproteobacteria	Rhodospirillales	Acetobacteraceae	Acidiphilium_multivorum_AIU301_uid63345	4e-111
Chloroflexi	Chloroflexi	Chloroflexales	Chloroflexaceae	Roseiflexus_RS_1_uid58523	4e-110
*	*	*	*	alpha_proteobacterium_HIMB59_uid175778	3e-109
Proteobacteria	Alphaproteobacteria	Rhizobiales	Xanthobacteraceae	Xanthobacter_autotrophicus_Py2_uid58453	3e-109
Proteobacteria	Alphaproteobacteria	Rhodospirillales	Acetobacteraceae	Gluconacetobacter_diazotrophicus_PAl_5_uid59075	4e-109
Proteobacteria	Alphaproteobacteria	Rhodospirillales	Acetobacteraceae	Gluconacetobacter_diazotrophicus_PAl_5_uid61587	4e-109
Proteobacteria	Alphaproteobacteria	Rhodospirillales	Rhodospirillaceae	Azospirillum_brasilense_Sp245_uid162161	6e-109
Proteobacteria	Alphaproteobacteria	Rhodospirillales	Acetobacteraceae	Gluconacetobacter_xylinus_NBRC_3288_uid46523	2e-107
Bacteroidetes	Flavobacteriia	Flavobacteriales	Flavobacteriaceae	Capnocytophaga_canimorsus_Cc5_uid70727	6e-102
Spirochaetes	Spirochaetia	Spirochaetales	Brachyspiraceae	Brachyspira_murdochii_DSM_12563_uid48819	2e-97
Proteobacteria	Epsilonproteobacteria	Campylobacterales	Helicobacteraceae	Helicobacter_pylori_Aklavik117_uid182201	5e-97
Proteobacteria	Epsilonproteobacteria	Campylobacterales	Helicobacteraceae	Helicobacter_pylori_G27_uid59305	8e-97
Proteobacteria	Epsilonproteobacteria	Campylobacterales	Helicobacteraceae	Helicobacter_pylori_uid159983	8e-97
Proteobacteria	Epsilonproteobacteria	Campylobacterales	Helicobacteraceae	Helicobacter_pylori_Gambia94_24_uid159493	2e-96
Proteobacteria	Epsilonproteobacteria	Campylobacterales	Helicobacteraceae	Helicobacter_pylori_PeCan18_uid162211	2e-96
Proteobacteria	Epsilonproteobacteria	Campylobacterales	Helicobacteraceae	Helicobacter_pylori_2017_uid161151	3e-96
Proteobacteria	Epsilonproteobacteria	Campylobacterales	Helicobacteraceae	Helicobacter_pylori_2018_uid161159	3e-96
Proteobacteria	Epsilonproteobacteria	Campylobacterales	Helicobacteraceae	Helicobacter_pylori_908_uid159985	3e-96
Proteobacteria	Epsilonproteobacteria	Campylobacterales	Helicobacteraceae	Helicobacter_pylori_ELS37_uid158157	3e-96
Proteobacteria	Epsilonproteobacteria	Campylobacterales	Helicobacteraceae	Helicobacter_pylori_Puno120_uid159611	3e-96
Proteobacteria	Epsilonproteobacteria	Campylobacterales	Helicobacteraceae	Helicobacter_pylori_Lithuania75_uid159491	4e-96
Proteobacteria	Epsilonproteobacteria	Campylobacterales	Helicobacteraceae	Helicobacter_pylori_v225d_uid159639	4e-96
Proteobacteria	Epsilonproteobacteria	Campylobacterales	Helicobacteraceae	Helicobacter_pylori_Shi417_uid162205	5e-96
Proteobacteria	Epsilonproteobacteria	Campylobacterales	Helicobacteraceae	Helicobacter_pylori_51_uid161925	6e-96
Proteobacteria	Epsilonproteobacteria	Campylobacterales	Helicobacteraceae	Helicobacter_pylori_83_uid161153	6e-96
Proteobacteria	Epsilonproteobacteria	Campylobacterales	Helicobacteraceae	Helicobacter_pylori_Puno135_uid161157	6e-96
Proteobacteria	Epsilonproteobacteria	Campylobacterales	Helicobacteraceae	Helicobacter_pylori_Sat464_uid159467	6e-96
Proteobacteria	Epsilonproteobacteria	Campylobacterales	Helicobacteraceae	Helicobacter_pylori_J99_uid57789	7e-96
Proteobacteria	Epsilonproteobacteria	Campylobacterales	Helicobacteraceae	Helicobacter_pylori_F16_uid161145	8e-96
Proteobacteria	Epsilonproteobacteria	Campylobacterales	Helicobacteraceae	Helicobacter_pylori_Shi470_uid59165	8e-96
Proteobacteria	Epsilonproteobacteria	Campylobacterales	Helicobacteraceae	Helicobacter_pylori_PeCan4_uid53539	9e-96
Proteobacteria	Epsilonproteobacteria	Campylobacterales	Helicobacteraceae	Helicobacter_pylori_XZ274_uid165869	9e-96
Proteobacteria	Epsilonproteobacteria	Campylobacterales	Helicobacteraceae	Helicobacter_cetorum_MIT_99_5656_uid162215	1e-95
Proteobacteria	Epsilonproteobacteria	Campylobacterales	Helicobacteraceae	Helicobacter_pylori_B38_uid59415	2e-95
Proteobacteria	Epsilonproteobacteria	Campylobacterales	Helicobacteraceae	Helicobacter_pylori_Cuz20_uid159987	2e-95
Proteobacteria	Epsilonproteobacteria	Campylobacterales	Helicobacteraceae	Helicobacter_pylori_F32_uid161139	2e-95
Proteobacteria	Epsilonproteobacteria	Campylobacterales	Helicobacteraceae	Helicobacter_pylori_F57_uid161143	2e-95
Proteobacteria	Epsilonproteobacteria	Campylobacterales	Helicobacteraceae	Helicobacter_pylori_HPAG1_uid58517	2e-95
Proteobacteria	Epsilonproteobacteria	Campylobacterales	Helicobacteraceae	Helicobacter_pylori_Shi112_uid162207	2e-95
Proteobacteria	Epsilonproteobacteria	Campylobacterales	Helicobacteraceae	Helicobacter_pylori_Shi169_uid162209	2e-95
Proteobacteria	Epsilonproteobacteria	Campylobacterales	Helicobacteraceae	Helicobacter_pylori_35A_uid49903	7e-95
Proteobacteria	Epsilonproteobacteria	Campylobacterales	Helicobacteraceae	Helicobacter_pylori_26695_uid178201	6e-94
Proteobacteria	Epsilonproteobacteria	Campylobacterales	Helicobacteraceae	Helicobacter_pylori_26695_uid57787	6e-94
Proteobacteria	Epsilonproteobacteria	Campylobacterales	Helicobacteraceae	Helicobacter_pylori_Rif1_uid178202	6e-94
Proteobacteria	Epsilonproteobacteria	Campylobacterales	Helicobacteraceae	Helicobacter_pylori_Rif2_uid178203	6e-94
Proteobacteria	Epsilonproteobacteria	Campylobacterales	Helicobacteraceae	Helicobacter_felis_ATCC_49179_uid61409	5e-92
Proteobacteria	Epsilonproteobacteria	Campylobacterales	Helicobacteraceae	Helicobacter_bizzozeronii_CIII_1_uid68141	3e-91
Tenericutes	Mollicutes	Mycoplasmatales	Mycoplasmataceae	Mycoplasma_crocodyli_MP145_uid47087	2e-77
Tenericutes	Mollicutes	Mycoplasmatales	Mycoplasmataceae	Mycoplasma_bovis_HB0801_uid168665	2e-76
Tenericutes	Mollicutes	Mycoplasmatales	Mycoplasmataceae	Mycoplasma_bovis_Hubei_1_uid68691	2e-76
Tenericutes	Mollicutes	Mycoplasmatales	Mycoplasmataceae	Mycoplasma_agalactiae_PG2_uid61619	5e-76
Tenericutes	Mollicutes	Mycoplasmatales	Mycoplasmataceae	Mycoplasma_bovis_PG45_uid60859	5e-75
Tenericutes	Mollicutes	Mycoplasmatales	Mycoplasmataceae	Mycoplasma_agalactiae_uid46679	2e-74
Euryarchaeota	Thermoplasmata	Thermoplasmatales	Picrophilaceae	Thermoplasma_volcanium_GSS1_uid57751	6e-64
Firmicutes	Bacilli	Lactobacillales	Streptococcaceae	Streptococcus_mitis_B6_uid46097	9e-62
Firmicutes	Bacilli	Lactobacillales	Streptococcaceae	Streptococcus_pneumoniae_gamPNI0373_uid175861	4e-61
Firmicutes	Bacilli	Lactobacillales	Streptococcaceae	Streptococcus_pneumoniae_670_6B_uid52533	5e-61
Firmicutes	Bacilli	Lactobacillales	Streptococcaceae	Streptococcus_pneumoniae_70585_uid59125	5e-61
Firmicutes	Bacilli	Lactobacillales	Streptococcaceae	Streptococcus_pneumoniae_AP200_uid52453	5e-61
Firmicutes	Bacilli	Lactobacillales	Streptococcaceae	Streptococcus_pneumoniae_G54_uid59167	5e-61
Firmicutes	Bacilli	Lactobacillales	Streptococcaceae	Streptococcus_pneumoniae_Hungary19A_6_uid59117	5e-61
Firmicutes	Bacilli	Lactobacillales	Streptococcaceae	Streptococcus_pneumoniae_INV104_uid162039	5e-61
Firmicutes	Bacilli	Lactobacillales	Streptococcaceae	Streptococcus_pneumoniae_P1031_uid59123	5e-61
Firmicutes	Bacilli	Lactobacillales	Streptococcaceae	Streptococcus_suis_D9_uid162125	1e-60
Firmicutes	Bacilli	Lactobacillales	Streptococcaceae	Streptococcus_suis_ST3_uid66327	1e-60
Firmicutes	Bacilli	Lactobacillales	Streptococcaceae	Streptococcus_suis_D12_uid162127	5e-60
Firmicutes	Bacilli	Lactobacillales	Streptococcaceae	Streptococcus_mutans_NN2025_uid46353	1e-59
Firmicutes	Bacilli	Lactobacillales	Streptococcaceae	Streptococcus_mutans_GS_5_uid169223	2e-59
Firmicutes	Bacilli	Lactobacillales	Streptococcaceae	Streptococcus_mutans_LJ23_uid162197	4e-59
Firmicutes	Bacilli	Lactobacillales	Streptococcaceae	Streptococcus_mutans_UA159_uid57947	4e-59
Firmicutes	Bacilli	Bacillales	Bacillaceae	Anoxybacillus_flavithermus_WK1_uid59135	1e-57
Firmicutes	Bacilli	Bacillales	Bacillaceae	Geobacillus_thermoglucosidasius_C56_YS93_uid48129	4e-57
Firmicutes	Bacilli	Bacillales	Bacillaceae	Geobacillus_Y4_1MC1_uid55779	4e-57
Firmicutes	Bacilli	Lactobacillales	Streptococcaceae	Streptococcus_sanguinis_SK36_uid58381	4e-56
Firmicutes	Clostridia	Clostridiales	Eubacteriaceae	Eubacterium_eligens_ATCC_27750_uid59171	2e-54
Spirochaetes	Spirochaetia	Spirochaetales	Spirochaetaceae	Treponema_succinifaciens_DSM_2489_uid65781	3e-54
Actinobacteria	Actinobacteria	Actinomycetales	Actinomycetaceae	Mobiluncus_curtisii_ATCC_43063_uid49695	1e-53
Actinobacteria	Actinobacteria	Rubrobacterales	Rubrobacteraceae	Rubrobacter_xylanophilus_DSM_9941_uid58057	2e-53
Firmicutes	Negativicutes	Selenomonadales	Veillonellaceae	Megasphaera_elsdenii_DSM_20460_uid71135	3e-53
Synergistetes	Synergistia	Synergistales	Synergistaceae	Thermovirga_lienii_DSM_17291_uid77129	5e-53
*	*	*	*	uncultured_Termite_group_1_bacterium_phylotype_Rs_D17_uid59059	8e-53
Bacteroidetes	Flavobacteriia	Flavobacteriales	Flavobacteriaceae	Capnocytophaga_ochracea_DSM_7271_uid59197	2e-52
Proteobacteria	Epsilonproteobacteria	Campylobacterales	Campylobacteraceae	Arcobacter_nitrofigilis_DSM_7299_uid49001	3e-52
Proteobacteria	Deltaproteobacteria	Myxococcales	Myxococcaceae	Anaeromyxobacter_dehalogenans_2CP_C_uid58135	5e-52
Bacteroidetes	Bacteroidia	Bacteroidales	Bacteroidaceae	Bacteroides_salanitronis_DSM_18170_uid63269	2e-51
Elusimicrobia	Elusimicrobia	Elusimicrobiales	Elusimicrobiaceae	Elusimicrobium_minutum_Pei191_uid58949	2e-51
Proteobacteria	Betaproteobacteria	Neisseriales	Neisseriaceae	Neisseria_meningitidis_M01_240355_uid162075	2e-51
Proteobacteria	Deltaproteobacteria	Myxococcales	Cystobacteraceae	Stigmatella_aurantiaca_DW4_3_1_uid158509	2e-51
Proteobacteria	Betaproteobacteria	Neisseriales	Neisseriaceae	Neisseria_meningitidis_FAM18_uid57825	3e-51
Proteobacteria	Betaproteobacteria	Neisseriales	Neisseriaceae	Neisseria_meningitidis_G2136_uid162085	3e-51
Proteobacteria	Deltaproteobacteria	Myxococcales	Myxococcaceae	Anaeromyxobacter_dehalogenans_2CP_1_uid58989	4e-51
Proteobacteria	Deltaproteobacteria	Myxococcales	Myxococcaceae	Anaeromyxobacter_K_uid58953	4e-51
Bacteroidetes	Cytophagia	Cytophagales	Cytophagaceae	Flexibacter_litoralis_DSM_6794_uid168257	5e-51
Thermotogae	Thermotogae	Thermotogales	Thermotogaceae	Kosmotoga_olearia_TBF_19_5_1_uid59205	5e-51
Proteobacteria	Deltaproteobacteria	Myxococcales	Myxococcaceae	Anaeromyxobacter_Fw109_5_uid58755	6e-51
Bacteroidetes	Bacteroidia	Bacteroidales	Prevotellaceae	Prevotella_ruminicola_23_uid47507	2e-50
Spirochaetes	Spirochaetia	Spirochaetales	Brachyspiraceae	Brachyspira_pilosicoli_95_1000_uid50609	3e-50
Tenericutes	Mollicutes	Acholeplasmatales	Acholeplasmataceae	Acholeplasma_laidlawii_PG_8A_uid58901	4e-50
Spirochaetes	Spirochaetia	Spirochaetales	Brachyspiraceae	Brachyspira_pilosicoli_B2904_uid175255	6e-50
Spirochaetes	Spirochaetia	Spirochaetales	Brachyspiraceae	Brachyspira_pilosicoli_WesB_uid175256	6e-50
Bacteroidetes	Flavobacteriia	Flavobacteriales	Flavobacteriaceae	Riemerella_anatipestifer_RA_CH_1_uid175469	6e-50
Proteobacteria	Deltaproteobacteria	Myxococcales	Myxococcaceae	Myxococcus_fulvus_HW_1_uid68443	7e-50
Proteobacteria	Deltaproteobacteria	Myxococcales	Myxococcaceae	Corallococcus_coralloides_DSM_2259_uid157997	2e-49
Proteobacteria	Epsilonproteobacteria	Campylobacterales	Helicobacteraceae	Helicobacter_pylori_HUP_B14_uid162213	3e-49
Proteobacteria	Epsilonproteobacteria	Campylobacterales	Helicobacteraceae	Helicobacter_pylori_P12_uid59327	3e-49
Bacteroidetes	Flavobacteriia	Flavobacteriales	Flavobacteriaceae	Riemerella_anatipestifer_ATCC_11845___DSM_15868_uid159857	3e-49
Bacteroidetes	Flavobacteriia	Flavobacteriales	Flavobacteriaceae	Riemerella_anatipestifer_ATCC_11845___DSM_15868_uid60727	3e-49
Bacteroidetes	Flavobacteriia	Flavobacteriales	Flavobacteriaceae	Riemerella_anatipestifer_RA_CH_2_uid186548	3e-49
Bacteroidetes	Flavobacteriia	Flavobacteriales	Flavobacteriaceae	Riemerella_anatipestifer_RA_GD_uid162013	3e-49
Firmicutes	Clostridia	Thermoanaerobacterales	Thermoanaerobacterales Family III. Incertae Sedis	Caldicellulosiruptor_saccharolyticus_DSM_8903_uid58289	4e-49
Proteobacteria	Betaproteobacteria	Neisseriales	Neisseriaceae	Neisseria_gonorrhoeae_TCDC_NG08107_uid161097	4e-49
Proteobacteria	Deltaproteobacteria	Myxococcales	Myxococcaceae	Myxococcus_xanthus_DK_1622_uid58003	5e-49
*	*	*	*	Candidatus_Cloacamonas_acidaminovorans_uid62959	7e-49
Proteobacteria	Epsilonproteobacteria	Campylobacterales	Campylobacteraceae	Campylobacter_hominis_ATCC_BAA_381_uid58981	9e-49
Proteobacteria	Betaproteobacteria	Neisseriales	Neisseriaceae	Neisseria_gonorrhoeae_FA_1090_uid57611	8e-48
Proteobacteria	Deltaproteobacteria	Myxococcales	Myxococcaceae	Myxococcus_stipitatus_DSM_14675_uid186549	2e-47
Aquificae	Aquificae	Aquificales	Desulfurobacteriaceae	Desulfurobacterium_thermolithotrophum_DSM_11699_uid63405	5e-47
Proteobacteria	Epsilonproteobacteria	Campylobacterales	Helicobacteraceae	Helicobacter_acinonychis_Sheeba_uid58685	4e-46
Proteobacteria	Epsilonproteobacteria	Campylobacterales	Helicobacteraceae	Helicobacter_pylori_Aklavik86_uid182202	2e-45
Proteobacteria	Epsilonproteobacteria	Campylobacterales	Helicobacteraceae	Helicobacter_pylori_F30_uid159991	2e-45
Proteobacteria	Epsilonproteobacteria	Campylobacterales	Helicobacteraceae	Helicobacter_pylori_SouthAfrica7_uid159989	2e-44
Firmicutes	Bacilli	Lactobacillales	Lactobacillaceae	Lactobacillus_sakei_23K_uid58281	2e-44
Proteobacteria	Epsilonproteobacteria	Campylobacterales	Helicobacteraceae	Helicobacter_pylori_SJM180_uid53541	8e-43
Proteobacteria	Epsilonproteobacteria	Campylobacterales	Helicobacteraceae	Helicobacter_pylori_SNT49_uid159615	8e-42
Proteobacteria	Epsilonproteobacteria	Campylobacterales	Campylobacteraceae	Campylobacter_jejuni_doylei_269_97_uid58671	7e-41
Proteobacteria	Epsilonproteobacteria	Campylobacterales	Helicobacteraceae	Helicobacter_pylori_B8_uid49873	1e-39
Proteobacteria	Epsilonproteobacteria	Campylobacterales	Helicobacteraceae	Helicobacter_pylori_India7_uid161149	1e-39
Proteobacteria	Gammaproteobacteria	Enterobacteriales	Enterobacteriaceae	Salmonella_enterica_serovar_Choleraesuis_SC_B67_uid58017	2e-33
Proteobacteria	Gammaproteobacteria	Enterobacteriales	Enterobacteriaceae	Salmonella_enterica_serovar_Paratyphi_C_RKS4594_uid59063	2e-33
Proteobacteria	Gammaproteobacteria	Enterobacteriales	Enterobacteriaceae	Salmonella_enterica_serovar_Agona_SL483_uid59431	3e-33
Proteobacteria	Gammaproteobacteria	Enterobacteriales	Enterobacteriaceae	Salmonella_enterica_serovar_Dublin_CT_02021853_uid58917	3e-33
Proteobacteria	Gammaproteobacteria	Enterobacteriales	Enterobacteriaceae	Salmonella_enterica_serovar_Enteritidis_P125109_uid59247	3e-33
Proteobacteria	Gammaproteobacteria	Enterobacteriales	Enterobacteriaceae	Salmonella_enterica_serovar_Heidelberg_B182_uid162195	3e-33
Proteobacteria	Gammaproteobacteria	Enterobacteriales	Enterobacteriaceae	Salmonella_enterica_serovar_Heidelberg_SL476_uid58973	3e-33
Proteobacteria	Gammaproteobacteria	Enterobacteriales	Enterobacteriaceae	Salmonella_enterica_serovar_Newport_SL254_uid58831	3e-33
Proteobacteria	Gammaproteobacteria	Enterobacteriales	Enterobacteriaceae	Salmonella_enterica_serovar_Paratyphi_B_SPB7_uid59097	3e-33
Proteobacteria	Gammaproteobacteria	Enterobacteriales	Enterobacteriaceae	Salmonella_enterica_serovar_Schwarzengrund_CVM19633_uid58915	3e-33
Proteobacteria	Gammaproteobacteria	Enterobacteriales	Enterobacteriaceae	Salmonella_enterica_serovar_Typhi_CT18_uid57793	3e-33
Proteobacteria	Gammaproteobacteria	Enterobacteriales	Enterobacteriaceae	Salmonella_enterica_serovar_Typhi_P_stx_12_uid87001	3e-33
Proteobacteria	Gammaproteobacteria	Enterobacteriales	Enterobacteriaceae	Salmonella_enterica_serovar_Typhi_Ty2_uid57973	3e-33
Proteobacteria	Gammaproteobacteria	Enterobacteriales	Enterobacteriaceae	Salmonella_enterica_serovar_Typhimurium_14028S_uid86059	3e-33
Proteobacteria	Gammaproteobacteria	Enterobacteriales	Enterobacteriaceae	Salmonella_enterica_serovar_Typhimurium_798_uid158047	3e-33
Proteobacteria	Gammaproteobacteria	Enterobacteriales	Enterobacteriaceae	Salmonella_enterica_serovar_Typhimurium_LT2_uid57799	3e-33
Proteobacteria	Gammaproteobacteria	Enterobacteriales	Enterobacteriaceae	Salmonella_enterica_serovar_Typhimurium_SL1344_uid86645	3e-33
Proteobacteria	Gammaproteobacteria	Enterobacteriales	Enterobacteriaceae	Salmonella_enterica_serovar_Typhimurium_ST4_74_uid84393	3e-33
Proteobacteria	Gammaproteobacteria	Enterobacteriales	Enterobacteriaceae	Salmonella_enterica_serovar_Typhimurium_T000240_uid84397	3e-33
Proteobacteria	Gammaproteobacteria	Enterobacteriales	Enterobacteriaceae	Salmonella_enterica_serovar_Typhimurium_uid86061	3e-33
Proteobacteria	Gammaproteobacteria	Enterobacteriales	Enterobacteriaceae	Salmonella_enterica_serovar_Typhimurium_UK_1_uid87049	3e-33
Proteobacteria	Gammaproteobacteria	Enterobacteriales	Enterobacteriaceae	Salmonella_enterica_serovar_Weltevreden_2007_60_3289_1_uid178014	3e-33
Proteobacteria	Gammaproteobacteria	Enterobacteriales	Enterobacteriaceae	Escherichia_coli_O157_H7_EC4115_uid59091	5e-33
Proteobacteria	Gammaproteobacteria	Enterobacteriales	Enterobacteriaceae	Escherichia_coli_O157_H7_EDL933_uid57831	5e-33
Proteobacteria	Gammaproteobacteria	Enterobacteriales	Enterobacteriaceae	Escherichia_coli_O157_H7_Sakai_uid57781	5e-33
Proteobacteria	Gammaproteobacteria	Enterobacteriales	Enterobacteriaceae	Escherichia_coli_O157_H7_TW14359_uid59235	5e-33
Proteobacteria	Gammaproteobacteria	Enterobacteriales	Enterobacteriaceae	Escherichia_coli_O55_H7_CB9615_uid46655	5e-33
Proteobacteria	Gammaproteobacteria	Enterobacteriales	Enterobacteriaceae	Escherichia_coli_Xuzhou21_uid163995	5e-33
Actinobacteria	Actinobacteria	Bifidobacteriales	Bifidobacteriaceae	Gardnerella_vaginalis_409_05_uid43211	5e-33
Proteobacteria	Gammaproteobacteria	Enterobacteriales	Enterobacteriaceae	Escherichia_coli__BL21_Gold_DE3_pLysS_AG__uid59245	8e-33
Proteobacteria	Gammaproteobacteria	Enterobacteriales	Enterobacteriaceae	Escherichia_coli_ATCC_8739_uid58783	8e-33
Proteobacteria	Gammaproteobacteria	Enterobacteriales	Enterobacteriaceae	Escherichia_coli_B_REL606_uid58803	8e-33
Proteobacteria	Gammaproteobacteria	Enterobacteriales	Enterobacteriaceae	Escherichia_coli_BL21_DE3__uid161947	8e-33
Proteobacteria	Gammaproteobacteria	Enterobacteriales	Enterobacteriaceae	Escherichia_coli_BL21_DE3__uid161949	8e-33
Proteobacteria	Gammaproteobacteria	Enterobacteriales	Enterobacteriaceae	Escherichia_coli_HS_uid58393	8e-33
Proteobacteria	Gammaproteobacteria	Enterobacteriales	Enterobacteriaceae	Escherichia_coli_UMNK88_uid161991	8e-33
Proteobacteria	Gammaproteobacteria	Enterobacteriales	Enterobacteriaceae	Escherichia_coli_55989_uid59383	1e-32
Proteobacteria	Gammaproteobacteria	Enterobacteriales	Enterobacteriaceae	Escherichia_coli_IAI1_uid59377	1e-32
Proteobacteria	Gammaproteobacteria	Enterobacteriales	Enterobacteriaceae	Escherichia_coli_KO11FL_uid162099	1e-32
Proteobacteria	Gammaproteobacteria	Enterobacteriales	Enterobacteriaceae	Escherichia_coli_KO11FL_uid52593	1e-32
Proteobacteria	Gammaproteobacteria	Enterobacteriales	Enterobacteriaceae	Escherichia_coli_O103_H2_12009_uid41013	1e-32
Proteobacteria	Gammaproteobacteria	Enterobacteriales	Enterobacteriaceae	Escherichia_coli_O104_H4_2009EL_2050_uid175905	1e-32
Proteobacteria	Gammaproteobacteria	Enterobacteriales	Enterobacteriaceae	Escherichia_coli_O104_H4_2009EL_2071_uid176128	1e-32
Proteobacteria	Gammaproteobacteria	Enterobacteriales	Enterobacteriaceae	Escherichia_coli_O104_H4_2011C_3493_uid176127	1e-32
Proteobacteria	Gammaproteobacteria	Enterobacteriales	Enterobacteriaceae	Escherichia_coli_O111_H__11128_uid41023	1e-32
Proteobacteria	Gammaproteobacteria	Enterobacteriales	Enterobacteriaceae	Escherichia_coli_O26_H11_11368_uid41021	1e-32
Proteobacteria	Gammaproteobacteria	Enterobacteriales	Enterobacteriaceae	Escherichia_coli_SE11_uid59425	1e-32
Proteobacteria	Gammaproteobacteria	Enterobacteriales	Enterobacteriaceae	Escherichia_coli_W_uid162011	1e-32
Proteobacteria	Gammaproteobacteria	Enterobacteriales	Enterobacteriaceae	Escherichia_coli_W_uid162101	1e-32
Proteobacteria	Gammaproteobacteria	Enterobacteriales	Enterobacteriaceae	Shigella_sonnei_53G_uid84383	1e-32
Proteobacteria	Gammaproteobacteria	Enterobacteriales	Enterobacteriaceae	Shigella_sonnei_Ss046_uid58217	1e-32
Proteobacteria	Gammaproteobacteria	Enterobacteriales	Enterobacteriaceae	Escherichia_coli_BW2952_uid59391	2e-32
Proteobacteria	Gammaproteobacteria	Enterobacteriales	Enterobacteriaceae	Escherichia_coli_DH1_uid161951	2e-32
Proteobacteria	Gammaproteobacteria	Enterobacteriales	Enterobacteriaceae	Escherichia_coli_DH1_uid162051	2e-32
Proteobacteria	Gammaproteobacteria	Enterobacteriales	Enterobacteriaceae	Escherichia_coli_E24377A_uid58395	2e-32
Proteobacteria	Gammaproteobacteria	Enterobacteriales	Enterobacteriaceae	Escherichia_coli_ETEC_H10407_uid161993	2e-32
Proteobacteria	Gammaproteobacteria	Enterobacteriales	Enterobacteriaceae	Escherichia_coli_K_12_substr__DH10B_uid58979	2e-32
Proteobacteria	Gammaproteobacteria	Enterobacteriales	Enterobacteriaceae	Escherichia_coli_K_12_substr__MG1655_uid57779	2e-32
Proteobacteria	Gammaproteobacteria	Enterobacteriales	Enterobacteriaceae	Escherichia_coli_K_12_substr__W3110_uid161931	2e-32
Proteobacteria	Gammaproteobacteria	Enterobacteriales	Enterobacteriaceae	Escherichia_coli_O55_H7_RM12579_uid162153	2e-32
Proteobacteria	Gammaproteobacteria	Enterobacteriales	Enterobacteriaceae	Shigella_boydii_Sb227_uid58215	2e-32
Proteobacteria	Gammaproteobacteria	Enterobacteriales	Enterobacteriaceae	Escherichia_coli__clone_D_i14__uid162049	3e-32
Proteobacteria	Gammaproteobacteria	Enterobacteriales	Enterobacteriaceae	Escherichia_coli__clone_D_i2__uid162047	3e-32
Proteobacteria	Gammaproteobacteria	Enterobacteriales	Enterobacteriaceae	Escherichia_coli_ABU_83972_uid161975	3e-32
Proteobacteria	Gammaproteobacteria	Enterobacteriales	Enterobacteriaceae	Escherichia_coli_APEC_O1_uid58623	3e-32
Proteobacteria	Gammaproteobacteria	Enterobacteriales	Enterobacteriaceae	Escherichia_coli_CFT073_uid57915	3e-32
Proteobacteria	Gammaproteobacteria	Enterobacteriales	Enterobacteriaceae	Escherichia_coli_ED1a_uid59379	3e-32
Proteobacteria	Gammaproteobacteria	Enterobacteriales	Enterobacteriaceae	Escherichia_coli_IHE3034_uid162007	3e-32
Proteobacteria	Gammaproteobacteria	Enterobacteriales	Enterobacteriaceae	Escherichia_coli_LF82_uid161965	3e-32
Proteobacteria	Gammaproteobacteria	Enterobacteriales	Enterobacteriaceae	Escherichia_coli_NA114_uid162139	3e-32
Proteobacteria	Gammaproteobacteria	Enterobacteriales	Enterobacteriaceae	Escherichia_coli_O83_H1_NRG_857C_uid161987	3e-32
Proteobacteria	Gammaproteobacteria	Enterobacteriales	Enterobacteriaceae	Escherichia_coli_S88_uid62979	3e-32
Proteobacteria	Gammaproteobacteria	Enterobacteriales	Enterobacteriaceae	Escherichia_coli_SE15_uid161939	3e-32
Proteobacteria	Gammaproteobacteria	Enterobacteriales	Enterobacteriaceae	Escherichia_coli_UM146_uid162043	3e-32
Proteobacteria	Gammaproteobacteria	Enterobacteriales	Enterobacteriaceae	Escherichia_coli_UTI89_uid58541	3e-32
Proteobacteria	Gammaproteobacteria	Enterobacteriales	Enterobacteriaceae	Salmonella_enterica_serovar_Gallinarum_287_91_uid59249	3e-32
Proteobacteria	Gammaproteobacteria	Enterobacteriales	Enterobacteriaceae	Salmonella_enterica_serovar_Gallinarum_pullorum_RKS5078_uid87035	3e-32
Proteobacteria	Gammaproteobacteria	Enterobacteriales	Enterobacteriaceae	Shigella_boydii_CDC_3083_94_uid58415	3e-32
Firmicutes	Bacilli	Bacillales	Bacillaceae	Bacillus_cellulosilyticus_DSM_2522_uid43329	5e-32
Proteobacteria	Gammaproteobacteria	Enterobacteriales	Enterobacteriaceae	Escherichia_coli_536_uid58531	5e-32
Proteobacteria	Gammaproteobacteria	Enterobacteriales	Enterobacteriaceae	Escherichia_coli_IAI39_uid59381	7e-32
Proteobacteria	Gammaproteobacteria	Enterobacteriales	Enterobacteriaceae	Escherichia_coli_O7_K1_CE10_uid162115	7e-32
Proteobacteria	Gammaproteobacteria	Enterobacteriales	Enterobacteriaceae	Escherichia_coli_UMN026_uid62981	7e-32
Proteobacteria	Gammaproteobacteria	Enterobacteriales	Enterobacteriaceae	Shigella_flexneri_2002017_uid159233	7e-32
Proteobacteria	Gammaproteobacteria	Enterobacteriales	Enterobacteriaceae	Shigella_flexneri_2a_2457T_uid57991	7e-32
Proteobacteria	Gammaproteobacteria	Enterobacteriales	Enterobacteriaceae	Shigella_flexneri_2a_301_uid62907	7e-32
Proteobacteria	Gammaproteobacteria	Enterobacteriales	Enterobacteriaceae	Shigella_flexneri_5_8401_uid58583	7e-32
Proteobacteria	Gammaproteobacteria	Enterobacteriales	Enterobacteriaceae	Escherichia_coli_O127_H6_E2348_69_uid59343	9e-32
Proteobacteria	Gammaproteobacteria	Enterobacteriales	Enterobacteriaceae	Escherichia_coli_042_uid161985	1e-31
Proteobacteria	Gammaproteobacteria	Enterobacteriales	Enterobacteriaceae	Escherichia_coli_SMS_3_5_uid58919	1e-31
Proteobacteria	Gammaproteobacteria	Enterobacteriales	Enterobacteriaceae	Salmonella_bongori_NCTC_12419_uid70155	1e-31
Proteobacteria	Gammaproteobacteria	Enterobacteriales	Enterobacteriaceae	Citrobacter_koseri_ATCC_BAA_895_uid58143	2e-31
Proteobacteria	Gammaproteobacteria	Enterobacteriales	Enterobacteriaceae	Escherichia_fergusonii_ATCC_35469_uid59375	2e-31
Proteobacteria	Gammaproteobacteria	Enterobacteriales	Enterobacteriaceae	Salmonella_enterica_arizonae_serovar_62_z4_z23__RSK2980_uid58191	8e-31
Proteobacteria	Epsilonproteobacteria	Campylobacterales	Helicobacteraceae	Helicobacter_cetorum_MIT_00_7128_uid162217	1e-30
Firmicutes	Bacilli	Lactobacillales	Leuconostocaceae	Leuconostoc_C2_uid68743	2e-30
Thaumarchaeota	*	Cenarchaeales	Cenarchaeaceae	Cenarchaeum_symbiosum_A_uid61411	3e-30
Proteobacteria	Gammaproteobacteria	Enterobacteriales	Enterobacteriaceae	Citrobacter_rodentium_ICC168_uid43089	1e-29
Cyanobacteria	*	Nostocales	Nostocaceae	Anabaena_90_uid179383	2e-29
Proteobacteria	Betaproteobacteria	Burkholderiales	Burkholderiaceae	Ralstonia_solanacearum_GMI1000_uid57593	5e-29
Fusobacteria	Fusobacteriia	Fusobacteriales	Leptotrichiaceae	Leptotrichia_buccalis_C_1013_b_uid59211	8e-29
Cyanobacteria	*	Nostocales	Nostocaceae	Anabaena_cylindrica_PCC_7122_uid183339	4e-28
Cyanobacteria	*	Nostocales	Nostocaceae	Nostoc_PCC_7524_uid182933	4e-28
Cyanobacteria	*	Oscillatoriales	*	Oscillatoria_acuminata_PCC_6304_uid183003	4e-28
Bacteroidetes	Bacteroidia	Bacteroidales	Porphyromonadaceae	Paludibacter_propionicigenes_WB4_uid60725	4e-28
Proteobacteria	Betaproteobacteria	Burkholderiales	Oxalobacteraceae	Herminiimonas_arsenicoxydans_uid58291	6e-28
Proteobacteria	Betaproteobacteria	Burkholderiales	Burkholderiaceae	Ralstonia_solanacearum_PSI07_uid50539	2e-27
Firmicutes	Bacilli	Lactobacillales	Streptococcaceae	Streptococcus_equi_4047_uid59259	4e-27
Firmicutes	Bacilli	Lactobacillales	Streptococcaceae	Streptococcus_pyogenes_A20_uid178106	5e-27
Firmicutes	Bacilli	Lactobacillales	Streptococcaceae	Streptococcus_pyogenes_MGAS2096_uid58573	5e-27
Firmicutes	Bacilli	Lactobacillales	Streptococcaceae	Streptococcus_pyogenes_MGAS5005_uid58337	5e-27
Firmicutes	Bacilli	Lactobacillales	Streptococcaceae	Streptococcus_pyogenes_MGAS9429_uid58569	5e-27
Euryarchaeota	Methanomicrobia	Methanomicrobiales	Methanoregulaceae	Methanoregula_formicicum_SMSP_uid184406	6e-27
Planctomycetes	Planctomycetia	Planctomycetales	Planctomycetaceae	Singulisphaera_acidiphila_DSM_18658_uid81777	6e-27
Proteobacteria	Betaproteobacteria	Burkholderiales	Oxalobacteraceae	Collimonas_fungivorans_Ter331_uid70793	7e-27
Proteobacteria	Betaproteobacteria	Burkholderiales	Oxalobacteraceae	Herbaspirillum_seropedicae_SmR1_uid50427	2e-26
Cyanobacteria	*	Chroococcales	*	Cyanothece_ATCC_51142_uid59013	3e-26
Cyanobacteria	*	Chroococcales	*	Cyanothece_PCC_7425_uid59435	3e-26
Cyanobacteria	*	Chroococcales	*	Synechococcus_PCC_7502_uid183008	4e-26
Ignavibacteria	Ignavibacteria	Ignavibacteriales	Ignavibacteriaceae	Ignavibacterium_album_JCM_16511_uid162097	3e-25
Spirochaetes	Spirochaetia	Spirochaetales	Spirochaetaceae	Treponema_brennaborense_DSM_12168_uid66607	4e-25
Actinobacteria	Actinobacteria	Actinomycetales	Micrococcaceae	Arthrobacter_arilaitensis_Re117_uid53509	1e-24
Deinococcus-Thermus	Deinococci	Thermales	Thermaceae	Meiothermus_ruber_DSM_1279_uid46661	2e-24
Proteobacteria	Betaproteobacteria	Burkholderiales	Burkholderiaceae	Ralstonia_pickettii_12J_uid58737	2e-24
Proteobacteria	Betaproteobacteria	Burkholderiales	Alcaligenaceae	Burkholderia_gladioli_BSR3_uid66301	7e-24
Firmicutes	Clostridia	Clostridiales	Clostridiales Family XVIII. Incertae Sedis	Symbiobacterium_thermophilum_IAM_14863_uid58165	8e-24
Euryarchaeota	Thermococci	Thermococcales	Thermococcaceae	Thermococcus_barophilus_MP_uid54733	2e-23
Proteobacteria	Epsilonproteobacteria	Campylobacterales	Helicobacteraceae	Helicobacter_cinaedi_PAGU611_uid162219	9e-23
Proteobacteria	Betaproteobacteria	Neisseriales	Neisseriaceae	Neisseria_meningitidis_M01_240149_uid162079	1e-22
Proteobacteria	Betaproteobacteria	Neisseriales	Neisseriaceae	Neisseria_meningitidis_NZ_05_33_uid162077	1e-22
Proteobacteria	Gammaproteobacteria	Pseudomonadales	Pseudomonadaceae	_Cellvibrio__gilvus_ATCC_13127_uid68143	1
Cyanobacteria	*	Nostocales	Nostocaceae	_Nostoc_azollae__0708_uid49725	1
Cyanobacteria	*	Chroococcales	*	Acaryochloris_marina_MBIC11017_uid58167	1
Firmicutes	Clostridia	Clostridiales	Eubacteriaceae	Acetobacterium_woodii_DSM_1030_uid88073	1
Firmicutes	Clostridia	Halanaerobiales	Halobacteroidaceae	Acetohalobium_arabaticum_DSM_5501_uid51423	1
Proteobacteria	Betaproteobacteria	Burkholderiales	Alcaligenaceae	Achromobacter_xylosoxidans_A8_uid59899	1
Firmicutes	Negativicutes	Selenomonadales	Acidaminococcaceae	Acidaminococcus_fermentans_DSM_20731_uid43471	1
Firmicutes	Negativicutes	Selenomonadales	Acidaminococcaceae	Acidaminococcus_intestini_RyC_MR95_uid74445	1
Crenarchaeota	Thermoprotei	Sulfolobales	Sulfolobaceae	Acidianus_hospitalis_W1_uid66875	1
Crenarchaeota	Thermoprotei	Acidilobales	Acidilobaceae	Acidilobus_saccharovorans_345_15_uid51395	1
Actinobacteria	Actinobacteria	Acidimicrobiales	Acidimicrobiaceae	Acidimicrobium_ferrooxidans_DSM_10331_uid59215	1
Proteobacteria	Gammaproteobacteria	Acidithiobacillales	Acidithiobacillaceae	Acidithiobacillus_caldus_SM_1_uid70791	1
Proteobacteria	Gammaproteobacteria	Acidithiobacillales	Acidithiobacillaceae	Acidithiobacillus_ferrivorans_SS3_uid67387	1
Proteobacteria	Gammaproteobacteria	Acidithiobacillales	Acidithiobacillaceae	Acidithiobacillus_ferrooxidans_ATCC_23270_uid57649	1
Proteobacteria	Gammaproteobacteria	Acidithiobacillales	Acidithiobacillaceae	Acidithiobacillus_ferrooxidans_ATCC_53993_uid58613	1
Acidobacteria	Acidobacteriia	Acidobacteriales	Acidobacteriaceae	Acidobacterium_capsulatum_ATCC_51196_uid59127	1
Acidobacteria	Acidobacteriia	Acidobacteriales	Acidobacteriaceae	Acidobacterium_MP5ACTX9_uid50551	1
Actinobacteria	Actinobacteria	Actinomycetales	Acidothermaceae	Acidothermus_cellulolyticus_11B_uid58501	1
Proteobacteria	Betaproteobacteria	Burkholderiales	Comamonadaceae	Acidovorax_avenae_ATCC_19860_uid42497	1
Proteobacteria	Betaproteobacteria	Burkholderiales	Comamonadaceae	Acidovorax_citrulli_AAC00_1_uid58429	1
Proteobacteria	Betaproteobacteria	Burkholderiales	Comamonadaceae	Acidovorax_ebreus_TPSY_uid59233	1
Proteobacteria	Betaproteobacteria	Burkholderiales	Comamonadaceae	Acidovorax_JS42_uid58427	1
Proteobacteria	Betaproteobacteria	Burkholderiales	Comamonadaceae	Acidovorax_KKS102_uid176500	1
Euryarchaeota	*	*	*	Aciduliprofundum_boonei_T469_uid43333	1
Euryarchaeota	*	*	*	Aciduliprofundum_MAR08_339_uid184407	1
Proteobacteria	Gammaproteobacteria	Pseudomonadales	Moraxellaceae	Acinetobacter_ADP1_uid61597	1
Proteobacteria	Gammaproteobacteria	Pseudomonadales	Moraxellaceae	Acinetobacter_baumannii_1656_2_uid158677	1
Proteobacteria	Gammaproteobacteria	Pseudomonadales	Moraxellaceae	Acinetobacter_baumannii_AB0057_uid59083	1
Proteobacteria	Gammaproteobacteria	Pseudomonadales	Moraxellaceae	Acinetobacter_baumannii_AB307_0294_uid59271	1
Proteobacteria	Gammaproteobacteria	Pseudomonadales	Moraxellaceae	Acinetobacter_baumannii_ACICU_uid58765	1
Proteobacteria	Gammaproteobacteria	Pseudomonadales	Moraxellaceae	Acinetobacter_baumannii_ATCC_17978_uid58731	1
Proteobacteria	Gammaproteobacteria	Pseudomonadales	Moraxellaceae	Acinetobacter_baumannii_AYE_uid61637	1
Proteobacteria	Gammaproteobacteria	Pseudomonadales	Moraxellaceae	Acinetobacter_baumannii_MDR_TJ_uid162739	1
Proteobacteria	Gammaproteobacteria	Pseudomonadales	Moraxellaceae	Acinetobacter_baumannii_MDR_ZJ06_uid158685	1
Proteobacteria	Gammaproteobacteria	Pseudomonadales	Moraxellaceae	Acinetobacter_baumannii_SDF_uid61601	1
Proteobacteria	Gammaproteobacteria	Pseudomonadales	Moraxellaceae	Acinetobacter_baumannii_TCDC_AB0715_uid158679	1
Proteobacteria	Gammaproteobacteria	Pseudomonadales	Moraxellaceae	Acinetobacter_baumannii_TYTH_1_uid176498	1
Proteobacteria	Gammaproteobacteria	Pseudomonadales	Moraxellaceae	Acinetobacter_calcoaceticus_PHEA_2_uid83123	1
Proteobacteria	Gammaproteobacteria	Pseudomonadales	Moraxellaceae	Acinetobacter_oleivorans_DR1_uid50119	1
Proteobacteria	Gammaproteobacteria	Pasteurellales	Pasteurellaceae	Actinobacillus_pleuropneumoniae_serovar_3_JL03_uid58891	1
Proteobacteria	Gammaproteobacteria	Pasteurellales	Pasteurellaceae	Actinobacillus_pleuropneumoniae_serovar_5b_L20_uid58789	1
Proteobacteria	Gammaproteobacteria	Pasteurellales	Pasteurellaceae	Actinobacillus_pleuropneumoniae_serovar_7_AP76_uid59231	1
Proteobacteria	Gammaproteobacteria	Pasteurellales	Pasteurellaceae	Actinobacillus_succinogenes_130Z_uid58247	1
Proteobacteria	Gammaproteobacteria	Pasteurellales	Pasteurellaceae	Actinobacillus_suis_H91_0380_uid176363	1
Actinobacteria	Actinobacteria	Actinomycetales	Micromonosporaceae	Actinoplanes_missouriensis_431_uid158169	1
Actinobacteria	Actinobacteria	Actinomycetales	Micromonosporaceae	Actinoplanes_SE50_110_uid162333	1
Actinobacteria	Actinobacteria	Actinomycetales	Pseudonocardiaceae	Actinosynnema_mirum_DSM_43827_uid58951	1
Proteobacteria	Betaproteobacteria	Burkholderiales	Alcaligenaceae	Advenella_kashmirensis_WT001_uid80859	1
Bacteroidetes	Flavobacteriia	Flavobacteriales	Flavobacteriaceae	Aequorivita_sublithincola_DSM_14238_uid168181	1
Firmicutes	Bacilli	Lactobacillales	Aerococcaceae	Aerococcus_urinae_ACS_120_V_Col10a_uid64757	1
Proteobacteria	Gammaproteobacteria	Aeromonadales	Aeromonadaceae	Aeromonas_hydrophila_ATCC_7966_uid58617	1
Proteobacteria	Gammaproteobacteria	Aeromonadales	Aeromonadaceae	Aeromonas_salmonicida_A449_uid58631	1
Proteobacteria	Gammaproteobacteria	Aeromonadales	Aeromonadaceae	Aeromonas_veronii_B565_uid66323	1
Crenarchaeota	Thermoprotei	Desulfurococcales	Desulfurococcaceae	Aeropyrum_pernix_K1_uid57757	1
Proteobacteria	Gammaproteobacteria	Pasteurellales	Pasteurellaceae	Aggregatibacter_actinomycetemcomitans_ANH9381_uid80743	1
Proteobacteria	Gammaproteobacteria	Pasteurellales	Pasteurellaceae	Aggregatibacter_actinomycetemcomitans_D11S_1_uid41333	1
Proteobacteria	Gammaproteobacteria	Pasteurellales	Pasteurellaceae	Aggregatibacter_actinomycetemcomitans_D7S_1_uid46989	1
Proteobacteria	Gammaproteobacteria	Pasteurellales	Pasteurellaceae	Aggregatibacter_aphrophilus_NJ8700_uid59407	1
Verrucomicrobia	Verrucomicrobiae	Verrucomicrobiales	Verrucomicrobiaceae	Akkermansia_muciniphila_ATCC_BAA_835_uid58985	1
Proteobacteria	Gammaproteobacteria	Oceanospirillales	Alcanivoracaceae	Alcanivorax_borkumensis_SK2_uid58169	1
Proteobacteria	Gammaproteobacteria	Oceanospirillales	Alcanivoracaceae	Alcanivorax_dieselolei_B5_uid176364	1
Proteobacteria	Betaproteobacteria	Burkholderiales	Comamonadaceae	Alicycliphilus_denitrificans_BC_uid49953	1
Proteobacteria	Betaproteobacteria	Burkholderiales	Comamonadaceae	Alicycliphilus_denitrificans_K601_uid66307	1
Firmicutes	Bacilli	Bacillales	Alicyclobacillaceae	Alicyclobacillus_acidocaldarius_DSM_446_uid59199	1
Firmicutes	Bacilli	Bacillales	Alicyclobacillaceae	Alicyclobacillus_acidocaldarius_Tc_4_1_uid158681	1
Proteobacteria	Gammaproteobacteria	Vibrionales	Vibrionaceae	Aliivibrio_salmonicida_LFI1238_uid59251	1
Bacteroidetes	Bacteroidia	Bacteroidales	Rikenellaceae	Alistipes_finegoldii_DSM_17242_uid168180	1
Proteobacteria	Gammaproteobacteria	Chromatiales	Ectothiorhodospiraceae	Alkalilimnicola_ehrlichii_MLHE_1_uid58467	1
Firmicutes	Clostridia	Clostridiales	Clostridiaceae	Alkaliphilus_metalliredigens_QYMF_uid58171	1
Firmicutes	Clostridia	Clostridiales	Clostridiaceae	Alkaliphilus_oremlandii_OhILAs_uid58495	1
Proteobacteria	Gammaproteobacteria	Chromatiales	Chromatiaceae	Allochromatium_vinosum_DSM_180_uid46083	1
Proteobacteria	Gammaproteobacteria	Alteromonadales	Alteromonadaceae	Alteromonas_macleodii__Balearic_Sea_AD45__uid176366	1
Proteobacteria	Gammaproteobacteria	Alteromonadales	Alteromonadaceae	Alteromonas_macleodii__Black_Sea_11__uid176365	1
Proteobacteria	Gammaproteobacteria	Alteromonadales	Alteromonadaceae	Alteromonas_macleodii__Deep_ecotype__uid58251	1
Proteobacteria	Gammaproteobacteria	Alteromonadales	Alteromonadaceae	Alteromonas_macleodii__English_Channel_673__uid176367	1
Proteobacteria	Gammaproteobacteria	Alteromonadales	Alteromonadaceae	Alteromonas_macleodii_AltDE1_uid179068	1
Proteobacteria	Gammaproteobacteria	Alteromonadales	Alteromonadaceae	Alteromonas_macleodii_ATCC_27126_uid55253	1
Proteobacteria	Gammaproteobacteria	Alteromonadales	Alteromonadaceae	Alteromonas_SN2_uid67349	1
Synergistetes	Synergistia	Synergistales	Synergistaceae	Aminobacterium_colombiense_DSM_12261_uid47083	1
Firmicutes	Clostridia	Thermoanaerobacterales	Thermoanaerobacteraceae	Ammonifex_degensii_KC4_uid41053	1
Firmicutes	Bacilli	Bacillales	Bacillaceae	Amphibacillus_xylanus_NBRC_15112_uid176453	1
Actinobacteria	Actinobacteria	Actinomycetales	Pseudonocardiaceae	Amycolatopsis_mediterranei_S699_uid158689	1
Actinobacteria	Actinobacteria	Actinomycetales	Pseudonocardiaceae	Amycolatopsis_mediterranei_S699_uid171830	1
Actinobacteria	Actinobacteria	Actinomycetales	Pseudonocardiaceae	Amycolatopsis_mediterranei_U32_uid50565	1
Actinobacteria	Actinobacteria	Actinomycetales	Mycobacteriaceae	Amycolicicoccus_subflavus_DQS3_9A1_uid67253	1
Cyanobacteria	*	Nostocales	Nostocaceae	Anabaena_variabilis_ATCC_29413_uid58043	1
Synergistetes	Synergistia	Synergistales	Synergistaceae	Anaerobaculum_mobile_DSM_13181_uid168323	1
Firmicutes	Clostridia	Clostridiales	Clostridiales Family XI. Incertae Sedis	Anaerococcus_prevotii_DSM_20548_uid59219	1
Proteobacteria	Alphaproteobacteria	Rickettsiales	Anaplasmataceae	Anaplasma_centrale_Israel_uid42155	1
Proteobacteria	Alphaproteobacteria	Rickettsiales	Anaplasmataceae	Anaplasma_marginale_Florida_uid58577	1
Proteobacteria	Alphaproteobacteria	Rickettsiales	Anaplasmataceae	Anaplasma_marginale_Maries_uid57629	1
Proteobacteria	Alphaproteobacteria	Rickettsiales	Anaplasmataceae	Anaplasma_phagocytophilum_HZ_uid57951	1
Aquificae	Aquificae	Aquificales	Aquificaceae	Aquifex_aeolicus_VF5_uid57765	1
Actinobacteria	Actinobacteria	Actinomycetales	Actinomycetaceae	Arcanobacterium_haemolyticum_DSM_20595_uid49489	1
Euryarchaeota	Archaeoglobi	Archaeoglobales	Archaeoglobaceae	Archaeoglobus_fulgidus_DSM_4304_uid57717	1
Euryarchaeota	Archaeoglobi	Archaeoglobales	Archaeoglobaceae	Archaeoglobus_profundus_DSM_5631_uid43493	1
Euryarchaeota	Archaeoglobi	Archaeoglobales	Archaeoglobaceae	Archaeoglobus_veneficus_SNP6_uid65269	1
Proteobacteria	Epsilonproteobacteria	Campylobacterales	Campylobacteraceae	Arcobacter_butzleri_ED_1_uid158699	1
Proteobacteria	Epsilonproteobacteria	Campylobacterales	Campylobacteraceae	Arcobacter_butzleri_RM4018_uid58557	1
Proteobacteria	Epsilonproteobacteria	Campylobacterales	Campylobacteraceae	Arcobacter_L_uid158135	1
Proteobacteria	Betaproteobacteria	Rhodocyclales	Rhodocyclaceae	Aromatoleum_aromaticum_EbN1_uid58231	1
Actinobacteria	Actinobacteria	Actinomycetales	Micrococcaceae	Arthrobacter_aurescens_TC1_uid58109	1
Actinobacteria	Actinobacteria	Actinomycetales	Micrococcaceae	Arthrobacter_chlorophenolicus_A6_uid58969	1
Actinobacteria	Actinobacteria	Actinomycetales	Micrococcaceae	Arthrobacter_FB24_uid58141	1
Actinobacteria	Actinobacteria	Actinomycetales	Micrococcaceae	Arthrobacter_nitroguajacolicus_Rue61a_uid174511	1
Actinobacteria	Actinobacteria	Actinomycetales	Micrococcaceae	Arthrobacter_phenanthrenivorans_Sphe3_uid63629	1
Streptophyta	*	Asterales	Asteraceae	Aster_yellows_witches_broom_phytoplasma_AYWB_uid58297	1
Actinobacteria	Actinobacteria	Coriobacteriales	Coriobacteriaceae	Atopobium_parvulum_DSM_20469_uid59195	1
Proteobacteria	Betaproteobacteria	Rhodocyclales	Rhodocyclaceae	Azoarcus_BH72_uid61603	1
Proteobacteria	Gammaproteobacteria	Pseudomonadales	Pseudomonadaceae	Azotobacter_vinelandii_DJ_uid57597	1
Firmicutes	Bacilli	Bacillales	Bacillaceae	Bacillus_amyloliquefaciens_DSM_7_uid53535	1
Firmicutes	Bacilli	Bacillales	Bacillaceae	Bacillus_amyloliquefaciens_FZB42_uid58271	1
Firmicutes	Bacilli	Bacillales	Bacillaceae	Bacillus_amyloliquefaciens_LL3_uid158133	1
Firmicutes	Bacilli	Bacillales	Bacillaceae	Bacillus_amyloliquefaciens_plantarum_AS43_3_uid183682	1
Firmicutes	Bacilli	Bacillales	Bacillaceae	Bacillus_amyloliquefaciens_plantarum_CAU_B946_uid84215	1
Firmicutes	Bacilli	Bacillales	Bacillaceae	Bacillus_amyloliquefaciens_plantarum_YAU_B9601_Y2_uid159001	1
Firmicutes	Bacilli	Bacillales	Bacillaceae	Bacillus_amyloliquefaciens_TA208_uid158701	1
Firmicutes	Bacilli	Bacillales	Bacillaceae	Bacillus_amyloliquefaciens_XH7_uid158881	1
Firmicutes	Bacilli	Bacillales	Bacillaceae	Bacillus_amyloliquefaciens_Y2_uid165195	1
Firmicutes	Bacilli	Bacillales	Bacillaceae	Bacillus_anthracis__Ames_Ancestor__uid58083	1
Firmicutes	Bacilli	Bacillales	Bacillaceae	Bacillus_anthracis_A0248_uid59385	1
Firmicutes	Bacilli	Bacillales	Bacillaceae	Bacillus_anthracis_Ames_uid57909	1
Firmicutes	Bacilli	Bacillales	Bacillaceae	Bacillus_anthracis_CDC_684_uid59303	1
Firmicutes	Bacilli	Bacillales	Bacillaceae	Bacillus_anthracis_H9401_uid162021	1
Firmicutes	Bacilli	Bacillales	Bacillaceae	Bacillus_anthracis_Sterne_uid58091	1
Firmicutes	Bacilli	Bacillales	Bacillaceae	Bacillus_atrophaeus_1942_uid59887	1
Firmicutes	Bacilli	Bacillales	Bacillaceae	Bacillus_cereus_03BB102_uid59299	1
Firmicutes	Bacilli	Bacillales	Bacillaceae	Bacillus_cereus_AH187_uid58753	1
Firmicutes	Bacilli	Bacillales	Bacillaceae	Bacillus_cereus_AH820_uid58751	1
Firmicutes	Bacilli	Bacillales	Bacillaceae	Bacillus_cereus_ATCC_10987_uid57673	1
Firmicutes	Bacilli	Bacillales	Bacillaceae	Bacillus_cereus_ATCC_14579_uid57975	1
Firmicutes	Bacilli	Bacillales	Bacillaceae	Bacillus_cereus_B4264_uid58757	1
Firmicutes	Bacilli	Bacillales	Bacillaceae	Bacillus_cereus_biovar_anthracis_CI_uid50615	1
Firmicutes	Bacilli	Bacillales	Bacillaceae	Bacillus_cereus_E33L_uid58103	1
Firmicutes	Bacilli	Bacillales	Bacillaceae	Bacillus_cereus_F837_76_uid83611	1
Firmicutes	Bacilli	Bacillales	Bacillaceae	Bacillus_cereus_FRI_35_uid173403	1
Firmicutes	Bacilli	Bacillales	Bacillaceae	Bacillus_cereus_G9842_uid58759	1
Firmicutes	Bacilli	Bacillales	Bacillaceae	Bacillus_cereus_NC7401_uid82815	1
Firmicutes	Bacilli	Bacillales	Bacillaceae	Bacillus_cereus_Q1_uid58529	1
Firmicutes	Bacilli	Bacillales	Bacillaceae	Bacillus_clausii_KSM_K16_uid58237	1
Firmicutes	Bacilli	Bacillales	Bacillaceae	Bacillus_coagulans_2_6_uid68053	1
Firmicutes	Bacilli	Bacillales	Bacillaceae	Bacillus_coagulans_36D1_uid54335	1
Firmicutes	Bacilli	Bacillales	Bacillaceae	Bacillus_cytotoxicus_NVH_391_98_uid58317	1
Firmicutes	Bacilli	Bacillales	Bacillaceae	Bacillus_halodurans_C_125_uid57791	1
Firmicutes	Bacilli	Bacillales	Bacillaceae	Bacillus_JS_uid162189	1
Firmicutes	Bacilli	Bacillales	Bacillaceae	Bacillus_licheniformis_ATCC_14580_uid58097	1
Firmicutes	Bacilli	Bacillales	Bacillaceae	Bacillus_licheniformis_DSM_13___ATCC_14580_uid58199	1
Firmicutes	Bacilli	Bacillales	Bacillaceae	Bacillus_megaterium_DSM319_uid48371	1
Firmicutes	Bacilli	Bacillales	Bacillaceae	Bacillus_megaterium_QM_B1551_uid15862	1
Firmicutes	Bacilli	Bacillales	Bacillaceae	Bacillus_megaterium_WSH_002_uid159841	1
Firmicutes	Bacilli	Bacillales	Bacillaceae	Bacillus_pseudofirmus_OF4_uid45847	1
Firmicutes	Bacilli	Bacillales	Bacillaceae	Bacillus_pumilus_SAFR_032_uid59017	1
Firmicutes	Bacilli	Bacillales	Bacillaceae	Bacillus_selenitireducens_MLS10_uid49513	1
Firmicutes	Bacilli	Bacillales	Bacillaceae	Bacillus_subtilis_168_uid57675	1
Firmicutes	Bacilli	Bacillales	Bacillaceae	Bacillus_subtilis_BEST7613_uid184825	1
Firmicutes	Bacilli	Bacillales	Bacillaceae	Bacillus_subtilis_BSn5_uid62463	1
Firmicutes	Bacilli	Bacillales	Bacillaceae	Bacillus_subtilis_BSP1_uid184010	1
Firmicutes	Bacilli	Bacillales	Bacillaceae	Bacillus_subtilis_natto_BEST195_uid183001	1
Firmicutes	Bacilli	Bacillales	Bacillaceae	Bacillus_subtilis_QB928_uid173926	1
Firmicutes	Bacilli	Bacillales	Bacillaceae	Bacillus_subtilis_RO_NN_1_uid158879	1
Firmicutes	Bacilli	Bacillales	Bacillaceae	Bacillus_subtilis_spizizenii_TU_B_10_uid73967	1
Firmicutes	Bacilli	Bacillales	Bacillaceae	Bacillus_subtilis_spizizenii_W23_uid51879	1
Firmicutes	Bacilli	Bacillales	Bacillaceae	Bacillus_thuringiensis_Al_Hakam_uid58795	1
Firmicutes	Bacilli	Bacillales	Bacillaceae	Bacillus_thuringiensis_BMB171_uid49135	1
Firmicutes	Bacilli	Bacillales	Bacillaceae	Bacillus_thuringiensis_Bt407_uid177931	1
Firmicutes	Bacilli	Bacillales	Bacillaceae	Bacillus_thuringiensis_HD_771_uid173374	1
Firmicutes	Bacilli	Bacillales	Bacillaceae	Bacillus_thuringiensis_HD_789_uid173860	1
Firmicutes	Bacilli	Bacillales	Bacillaceae	Bacillus_thuringiensis_MC28_uid176369	1
Firmicutes	Bacilli	Bacillales	Bacillaceae	Bacillus_thuringiensis_serovar_chinensis_CT_43_uid158151	1
Firmicutes	Bacilli	Bacillales	Bacillaceae	Bacillus_thuringiensis_serovar_finitimus_YBT_020_uid158875	1
Firmicutes	Bacilli	Bacillales	Bacillaceae	Bacillus_thuringiensis_serovar_konkukian_97_27_uid58089	1
Firmicutes	Bacilli	Bacillales	Bacillaceae	Bacillus_weihenstephanensis_KBAB4_uid58315	1
Proteobacteria	Deltaproteobacteria	Bdellovibrionales	Bacteriovoracaceae	Bacteriovorax_marinus_SJ_uid82341	1
Bacteroidetes	Bacteroidia	Bacteroidales	Bacteroidaceae	Bacteroides_fragilis_638R_uid84217	1
Bacteroidetes	Bacteroidia	Bacteroidales	Bacteroidaceae	Bacteroides_fragilis_NCTC_9343_uid57639	1
Bacteroidetes	Bacteroidia	Bacteroidales	Bacteroidaceae	Bacteroides_fragilis_YCH46_uid58195	1
Bacteroidetes	Bacteroidia	Bacteroidales	Bacteroidaceae	Bacteroides_helcogenes_P_36_108_uid62135	1
Bacteroidetes	Bacteroidia	Bacteroidales	Bacteroidaceae	Bacteroides_thetaiotaomicron_VPI_5482_uid62913	1
Bacteroidetes	Bacteroidia	Bacteroidales	Bacteroidaceae	Bacteroides_uniformis_uid13130	1
Bacteroidetes	Bacteroidia	Bacteroidales	Bacteroidaceae	Bacteroides_vulgatus_ATCC_8482_uid58253	1
Proteobacteria	Gammaproteobacteria	*	*	Baumannia_cicadellinicola_Hc__Homalodisca_coagulata__uid58111	1
Proteobacteria	Deltaproteobacteria	Bdellovibrionales	Bacteriovoracaceae	Bdellovibrio_bacteriovorus_HD100_uid61595	1
Proteobacteria	Deltaproteobacteria	Bdellovibrionales	Bacteriovoracaceae	Bdellovibrio_bacteriovorus_Tiberius_uid182482	1
Bacteroidetes	Cytophagia	Cytophagales	Cyclobacteriaceae	Belliella_baltica_DSM_15883_uid168182	1
Actinobacteria	Actinobacteria	Actinomycetales	Beutenbergiaceae	Beutenbergia_cavernae_DSM_12333_uid59047	1
Actinobacteria	Actinobacteria	Bifidobacteriales	Bifidobacteriaceae	Bifidobacterium_adolescentis_ATCC_15703_uid58559	1
Actinobacteria	Actinobacteria	Bifidobacteriales	Bifidobacteriaceae	Bifidobacterium_animalis_ATCC_25527_uid162513	1
Actinobacteria	Actinobacteria	Bifidobacteriales	Bifidobacteriaceae	Bifidobacterium_animalis_lactis_AD011_uid58911	1
Actinobacteria	Actinobacteria	Bifidobacteriales	Bifidobacteriaceae	Bifidobacterium_animalis_lactis_B420_uid163691	1
Actinobacteria	Actinobacteria	Bifidobacteriales	Bifidobacteriaceae	Bifidobacterium_animalis_lactis_BB_12_uid158871	1
Actinobacteria	Actinobacteria	Bifidobacteriales	Bifidobacteriaceae	Bifidobacterium_animalis_lactis_Bi_07_uid163693	1
Actinobacteria	Actinobacteria	Bifidobacteriales	Bifidobacteriaceae	Bifidobacterium_animalis_lactis_Bl_04_uid59359	1
Actinobacteria	Actinobacteria	Bifidobacteriales	Bifidobacteriaceae	Bifidobacterium_animalis_lactis_BLC1_uid158867	1
Actinobacteria	Actinobacteria	Bifidobacteriales	Bifidobacteriaceae	Bifidobacterium_animalis_lactis_CNCM_I_2494_uid158869	1
Actinobacteria	Actinobacteria	Bifidobacteriales	Bifidobacteriaceae	Bifidobacterium_animalis_lactis_DSM_10140_uid59357	1
Actinobacteria	Actinobacteria	Bifidobacteriales	Bifidobacteriaceae	Bifidobacterium_animalis_lactis_V9_uid158865	1
Actinobacteria	Actinobacteria	Bifidobacteriales	Bifidobacteriaceae	Bifidobacterium_asteroides_PRL2011_uid176921	1
Actinobacteria	Actinobacteria	Bifidobacteriales	Bifidobacteriaceae	Bifidobacterium_bifidum_BGN4_uid167988	1
Actinobacteria	Actinobacteria	Bifidobacteriales	Bifidobacteriaceae	Bifidobacterium_bifidum_PRL2010_uid59883	1
Actinobacteria	Actinobacteria	Bifidobacteriales	Bifidobacteriaceae	Bifidobacterium_bifidum_S17_uid59545	1
Actinobacteria	Actinobacteria	Bifidobacteriales	Bifidobacteriaceae	Bifidobacterium_breve_ACS_071_V_Sch8b_uid158863	1
Actinobacteria	Actinobacteria	Bifidobacteriales	Bifidobacteriaceae	Bifidobacterium_dentium_Bd1_uid43091	1
Actinobacteria	Actinobacteria	Bifidobacteriales	Bifidobacteriaceae	Bifidobacterium_longum_BBMN68_uid60163	1
Actinobacteria	Actinobacteria	Bifidobacteriales	Bifidobacteriaceae	Bifidobacterium_longum_DJO10A_uid58833	1
Actinobacteria	Actinobacteria	Bifidobacteriales	Bifidobacteriaceae	Bifidobacterium_longum_infantis_157F_uid62693	1
Actinobacteria	Actinobacteria	Bifidobacteriales	Bifidobacteriaceae	Bifidobacterium_longum_infantis_ATCC_15697_uid159865	1
Actinobacteria	Actinobacteria	Bifidobacteriales	Bifidobacteriaceae	Bifidobacterium_longum_infantis_ATCC_15697_uid58677	1
Actinobacteria	Actinobacteria	Bifidobacteriales	Bifidobacteriaceae	Bifidobacterium_longum_JCM_1217_uid62695	1
Actinobacteria	Actinobacteria	Bifidobacteriales	Bifidobacteriaceae	Bifidobacterium_longum_JDM301_uid49131	1
Actinobacteria	Actinobacteria	Bifidobacteriales	Bifidobacteriaceae	Bifidobacterium_longum_KACC_91563_uid158861	1
Actinobacteria	Actinobacteria	Bifidobacteriales	Bifidobacteriaceae	Bifidobacterium_longum_NCC2705_uid57939	1
Actinobacteria	Actinobacteria	Actinomycetales	Geodermatophilaceae	Blastococcus_saxobsidens_DD2_uid89391	1
Bacteroidetes	Flavobacteriia	Flavobacteriales	Blattabacteriaceae	Blattabacterium__Blaberus_giganteus__uid165873	1
Bacteroidetes	Flavobacteriia	Flavobacteriales	Blattabacteriaceae	Blattabacterium__Blattella_germanica__Bge_uid41533	1
Bacteroidetes	Flavobacteriia	Flavobacteriales	Blattabacteriaceae	Blattabacterium__Cryptocercus_punctulatus__Cpu_uid81083	1
Bacteroidetes	Flavobacteriia	Flavobacteriales	Blattabacteriaceae	Blattabacterium__Mastotermes_darwiniensis__MADAR_uid77127	1
Bacteroidetes	Flavobacteriia	Flavobacteriales	Blattabacteriaceae	Blattabacterium__Periplaneta_americana__BPLAN_uid41287	1
Proteobacteria	Betaproteobacteria	Burkholderiales	Alcaligenaceae	Bordetella_avium_197N_uid61563	1
Proteobacteria	Betaproteobacteria	Burkholderiales	Alcaligenaceae	Bordetella_bronchiseptica_253_uid178913	1
Proteobacteria	Betaproteobacteria	Burkholderiales	Alcaligenaceae	Bordetella_bronchiseptica_MO149_uid177517	1
Proteobacteria	Betaproteobacteria	Burkholderiales	Alcaligenaceae	Bordetella_bronchiseptica_RB50_uid57613	1
Proteobacteria	Betaproteobacteria	Burkholderiales	Alcaligenaceae	Bordetella_parapertussis_12822_uid57615	1
Proteobacteria	Betaproteobacteria	Burkholderiales	Alcaligenaceae	Bordetella_parapertussis_18323_uid175569	1
Proteobacteria	Betaproteobacteria	Burkholderiales	Alcaligenaceae	Bordetella_parapertussis_Bpp5_uid177516	1
Proteobacteria	Betaproteobacteria	Burkholderiales	Alcaligenaceae	Bordetella_pertussis_CS_uid158859	1
Proteobacteria	Betaproteobacteria	Burkholderiales	Alcaligenaceae	Bordetella_pertussis_Tohama_I_uid57617	1
Proteobacteria	Betaproteobacteria	Burkholderiales	Alcaligenaceae	Bordetella_petrii_DSM_12804_uid61631	1
Spirochaetes	Spirochaetia	Spirochaetales	Spirochaetaceae	Borrelia_afzelii_HLJ01_uid177930	1
Spirochaetes	Spirochaetia	Spirochaetales	Spirochaetaceae	Borrelia_afzelii_PKo_uid159867	1
Spirochaetes	Spirochaetia	Spirochaetales	Spirochaetaceae	Borrelia_afzelii_PKo_uid58653	1
Spirochaetes	Spirochaetia	Spirochaetales	Spirochaetaceae	Borrelia_bissettii_DN127_uid71231	1
Spirochaetes	Spirochaetia	Spirochaetales	Spirochaetaceae	Borrelia_burgdorferi_B31_uid57581	1
Spirochaetes	Spirochaetia	Spirochaetales	Spirochaetaceae	Borrelia_burgdorferi_JD1_uid161197	1
Spirochaetes	Spirochaetia	Spirochaetales	Spirochaetaceae	Borrelia_burgdorferi_N40_uid161241	1
Spirochaetes	Spirochaetia	Spirochaetales	Spirochaetaceae	Borrelia_burgdorferi_ZS7_uid59429	1
Spirochaetes	Spirochaetia	Spirochaetales	Spirochaetaceae	Borrelia_crocidurae_Achema_uid162335	1
Spirochaetes	Spirochaetia	Spirochaetales	Spirochaetaceae	Borrelia_duttonii_Ly_uid58791	1
Spirochaetes	Spirochaetia	Spirochaetales	Spirochaetaceae	Borrelia_garinii_BgVir_uid162165	1
Spirochaetes	Spirochaetia	Spirochaetales	Spirochaetaceae	Borrelia_garinii_NMJW1_uid177081	1
Spirochaetes	Spirochaetia	Spirochaetales	Spirochaetaceae	Borrelia_garinii_PBi_uid58125	1
Spirochaetes	Spirochaetia	Spirochaetales	Spirochaetaceae	Borrelia_hermsii_DAH_uid59225	1
Spirochaetes	Spirochaetia	Spirochaetales	Spirochaetaceae	Borrelia_recurrentis_A1_uid58793	1
Spirochaetes	Spirochaetia	Spirochaetales	Spirochaetaceae	Borrelia_turicatae_91E135_uid58311	1
Actinobacteria	Actinobacteria	Actinomycetales	Dermabacteraceae	Brachybacterium_faecium_DSM_4810_uid58649	1
Spirochaetes	Spirochaetia	Spirochaetales	Brachyspiraceae	Brachyspira_hyodysenteriae_WA1_uid59291	1
Spirochaetes	Spirochaetia	Spirochaetales	Brachyspiraceae	Brachyspira_intermedia_PWS_A_uid158369	1
Spirochaetes	Spirochaetia	Spirochaetales	Brachyspiraceae	Brachyspira_pilosicoli_P43_6_78_uid184077	1
Firmicutes	Bacilli	Bacillales	Paenibacillaceae	Brevibacillus_brevis_NBRC_100599_uid59175	1
Proteobacteria	Gammaproteobacteria	Enterobacteriales	Enterobacteriaceae	Buchnera_aphidicola_5A__Acyrthosiphon_pisum__uid59285	1
Proteobacteria	Gammaproteobacteria	Enterobacteriales	Enterobacteriaceae	Buchnera_aphidicola__Cinara_tujafilina__uid68101	1
Proteobacteria	Gammaproteobacteria	Enterobacteriales	Enterobacteriaceae	Buchnera_aphidicola_Ak__Acyrthosiphon_kondoi__uid158533	1
Proteobacteria	Gammaproteobacteria	Enterobacteriales	Enterobacteriaceae	Buchnera_aphidicola_APS__Acyrthosiphon_pisum__uid57805	1
Proteobacteria	Gammaproteobacteria	Enterobacteriales	Enterobacteriaceae	Buchnera_aphidicola_Bp__Baizongia_pistaciae__uid57827	1
Proteobacteria	Gammaproteobacteria	Enterobacteriales	Enterobacteriaceae	Buchnera_aphidicola_Cc__Cinara_cedri__uid58579	1
Proteobacteria	Gammaproteobacteria	Enterobacteriales	Enterobacteriaceae	Buchnera_aphidicola_JF98__Acyrthosiphon_pisum__uid158845	1
Proteobacteria	Gammaproteobacteria	Enterobacteriales	Enterobacteriaceae	Buchnera_aphidicola_JF99__Acyrthosiphon_pisum__uid158847	1
Proteobacteria	Gammaproteobacteria	Enterobacteriales	Enterobacteriaceae	Buchnera_aphidicola_LL01__Acyrthosiphon_pisum__uid158843	1
Proteobacteria	Gammaproteobacteria	Enterobacteriales	Enterobacteriaceae	Buchnera_aphidicola_Sg__Schizaphis_graminum__uid57913	1
Proteobacteria	Gammaproteobacteria	Enterobacteriales	Enterobacteriaceae	Buchnera_aphidicola_TLW03__Acyrthosiphon_pisum__uid158849	1
Proteobacteria	Gammaproteobacteria	Enterobacteriales	Enterobacteriaceae	Buchnera_aphidicola_Tuc7__Acyrthosiphon_pisum__uid59283	1
Proteobacteria	Gammaproteobacteria	Enterobacteriales	Enterobacteriaceae	Buchnera_aphidicola_Ua__Uroleucon_ambrosiae__uid158535	1
Proteobacteria	Betaproteobacteria	Burkholderiales	Alcaligenaceae	Burkholderia_383_uid58073	1
Proteobacteria	Betaproteobacteria	Burkholderiales	Alcaligenaceae	Burkholderia_ambifaria_AMMD_uid58303	1
Proteobacteria	Betaproteobacteria	Burkholderiales	Alcaligenaceae	Burkholderia_ambifaria_MC40_6_uid58701	1
Proteobacteria	Betaproteobacteria	Burkholderiales	Alcaligenaceae	Burkholderia_CCGE1001_uid42975	1
Proteobacteria	Betaproteobacteria	Burkholderiales	Alcaligenaceae	Burkholderia_CCGE1002_uid42523	1
Proteobacteria	Betaproteobacteria	Burkholderiales	Alcaligenaceae	Burkholderia_CCGE1003_uid46253	1
Proteobacteria	Betaproteobacteria	Burkholderiales	Alcaligenaceae	Burkholderia_cenocepacia_AU_1054_uid58371	1
Proteobacteria	Betaproteobacteria	Burkholderiales	Alcaligenaceae	Burkholderia_cenocepacia_HI2424_uid58369	1
Proteobacteria	Betaproteobacteria	Burkholderiales	Alcaligenaceae	Burkholderia_cenocepacia_J2315_uid57953	1
Proteobacteria	Betaproteobacteria	Burkholderiales	Alcaligenaceae	Burkholderia_cenocepacia_MC0_3_uid58769	1
Proteobacteria	Betaproteobacteria	Burkholderiales	Alcaligenaceae	Burkholderia_cepacia_GG4_uid173858	1
Proteobacteria	Betaproteobacteria	Burkholderiales	Alcaligenaceae	Burkholderia_glumae_BGR1_uid59397	1
Proteobacteria	Betaproteobacteria	Burkholderiales	Alcaligenaceae	Burkholderia_KJ006_uid165871	1
Proteobacteria	Betaproteobacteria	Burkholderiales	Alcaligenaceae	Burkholderia_mallei_ATCC_23344_uid57725	1
Proteobacteria	Betaproteobacteria	Burkholderiales	Alcaligenaceae	Burkholderia_mallei_NCTC_10229_uid58383	1
Proteobacteria	Betaproteobacteria	Burkholderiales	Alcaligenaceae	Burkholderia_mallei_NCTC_10247_uid58385	1
Proteobacteria	Betaproteobacteria	Burkholderiales	Alcaligenaceae	Burkholderia_mallei_SAVP1_uid58387	1
Proteobacteria	Betaproteobacteria	Burkholderiales	Alcaligenaceae	Burkholderia_multivorans_ATCC_17616_uid58697	1
Proteobacteria	Betaproteobacteria	Burkholderiales	Alcaligenaceae	Burkholderia_multivorans_ATCC_17616_uid58909	1
Proteobacteria	Betaproteobacteria	Burkholderiales	Alcaligenaceae	Burkholderia_phenoliruptrix_BR3459a_uid176370	1
Proteobacteria	Betaproteobacteria	Burkholderiales	Alcaligenaceae	Burkholderia_phymatum_STM815_uid58699	1
Proteobacteria	Betaproteobacteria	Burkholderiales	Alcaligenaceae	Burkholderia_phytofirmans_PsJN_uid58729	1
Proteobacteria	Betaproteobacteria	Burkholderiales	Alcaligenaceae	Burkholderia_pseudomallei_1026b_uid162511	1
Proteobacteria	Betaproteobacteria	Burkholderiales	Alcaligenaceae	Burkholderia_pseudomallei_1106a_uid58515	1
Proteobacteria	Betaproteobacteria	Burkholderiales	Alcaligenaceae	Burkholderia_pseudomallei_1710b_uid58391	1
Proteobacteria	Betaproteobacteria	Burkholderiales	Alcaligenaceae	Burkholderia_pseudomallei_668_uid58389	1
Proteobacteria	Betaproteobacteria	Burkholderiales	Alcaligenaceae	Burkholderia_pseudomallei_BPC006_uid174460	1
Proteobacteria	Betaproteobacteria	Burkholderiales	Alcaligenaceae	Burkholderia_pseudomallei_K96243_uid57733	1
Proteobacteria	Betaproteobacteria	Burkholderiales	Alcaligenaceae	Burkholderia_pseudomallei_MSHR346_uid29855	1
Proteobacteria	Betaproteobacteria	Burkholderiales	Alcaligenaceae	Burkholderia_rhizoxinica_HKI_454_uid60487	1
Proteobacteria	Betaproteobacteria	Burkholderiales	Alcaligenaceae	Burkholderia_thailandensis_E264_uid58081	1
Proteobacteria	Betaproteobacteria	Burkholderiales	Alcaligenaceae	Burkholderia_vietnamiensis_G4_uid58075	1
Proteobacteria	Betaproteobacteria	Burkholderiales	Alcaligenaceae	Burkholderia_xenovorans_LB400_uid57823	1
Proteobacteria	Betaproteobacteria	Burkholderiales	Alcaligenaceae	Burkholderia_YI23_uid81081	1
Firmicutes	Clostridia	Clostridiales	Lachnospiraceae	Butyrivibrio_proteoclasticus_B316_uid51489	1
Firmicutes	Clostridia	Thermoanaerobacterales	Thermoanaerobacterales Family III. Incertae Sedis	Caldicellulosiruptor_bescii_DSM_6725_uid59201	1
Firmicutes	Clostridia	Thermoanaerobacterales	Thermoanaerobacterales Family III. Incertae Sedis	Caldicellulosiruptor_hydrothermalis_108_uid60157	1
Firmicutes	Clostridia	Thermoanaerobacterales	Thermoanaerobacterales Family III. Incertae Sedis	Caldicellulosiruptor_kristjanssonii_177R1B_uid60393	1
Firmicutes	Clostridia	Thermoanaerobacterales	Thermoanaerobacterales Family III. Incertae Sedis	Caldicellulosiruptor_kronotskyensis_2002_uid60491	1
Firmicutes	Clostridia	Thermoanaerobacterales	Thermoanaerobacterales Family III. Incertae Sedis	Caldicellulosiruptor_lactoaceticus_6A_uid60575	1
Firmicutes	Clostridia	Thermoanaerobacterales	Thermoanaerobacterales Family III. Incertae Sedis	Caldicellulosiruptor_obsidiansis_OB47_uid51501	1
Firmicutes	Clostridia	Thermoanaerobacterales	Thermoanaerobacterales Family III. Incertae Sedis	Caldicellulosiruptor_owensensis_OL_uid60165	1
Chloroflexi	Caldilineae	Caldilineales	Caldilineaceae	Caldilinea_aerophila_DSM_14535___NBRC_104270_uid158165	1
Caldiserica	Caldisericia	Caldisericales	Caldisericaceae	Caldisericum_exile_AZM16c01_uid158173	1
Crenarchaeota	Thermoprotei	Acidilobales	Caldisphaeraceae	Caldisphaera_lagunensis_DSM_15908_uid183486	1
Deferribacteres	Deferribacteres	Deferribacterales	Deferribacteraceae	Calditerrivibrio_nitroreducens_DSM_19672_uid60821	1
Crenarchaeota	Thermoprotei	Thermoproteales	Thermoproteaceae	Caldivirga_maquilingensis_IC_167_uid58711	1
Cyanobacteria	*	Nostocales	Rivulariaceae	Calothrix_PCC_6303_uid183109	1
Cyanobacteria	*	Nostocales	Rivulariaceae	Calothrix_PCC_7507_uid182930	1
Proteobacteria	Epsilonproteobacteria	Campylobacterales	Campylobacteraceae	Campylobacter_concisus_13826_uid58667	1
Proteobacteria	Epsilonproteobacteria	Campylobacterales	Campylobacteraceae	Campylobacter_curvus_525_92_uid58669	1
Proteobacteria	Epsilonproteobacteria	Campylobacterales	Campylobacteraceae	Campylobacter_fetus_82_40_uid58545	1
Proteobacteria	Epsilonproteobacteria	Campylobacterales	Campylobacteraceae	Campylobacter_jejuni_81116_uid58771	1
Proteobacteria	Epsilonproteobacteria	Campylobacterales	Campylobacteraceae	Campylobacter_jejuni_81_176_uid58503	1
Proteobacteria	Epsilonproteobacteria	Campylobacterales	Campylobacteraceae	Campylobacter_jejuni_IA3902_uid159531	1
Proteobacteria	Epsilonproteobacteria	Campylobacterales	Campylobacteraceae	Campylobacter_jejuni_ICDCCJ07001_uid61249	1
Proteobacteria	Epsilonproteobacteria	Campylobacterales	Campylobacteraceae	Campylobacter_jejuni_M1_uid159535	1
Proteobacteria	Epsilonproteobacteria	Campylobacterales	Campylobacteraceae	Campylobacter_jejuni_NCTC_11168___ATCC_700819_uid57587	1
Proteobacteria	Epsilonproteobacteria	Campylobacterales	Campylobacteraceae	Campylobacter_jejuni_NCTC_11168_BN148_uid174152	1
Proteobacteria	Epsilonproteobacteria	Campylobacterales	Campylobacteraceae	Campylobacter_jejuni_PT14_uid176499	1
Proteobacteria	Epsilonproteobacteria	Campylobacterales	Campylobacteraceae	Campylobacter_jejuni_RM1221_uid57899	1
Proteobacteria	Epsilonproteobacteria	Campylobacterales	Campylobacteraceae	Campylobacter_jejuni_S3_uid159533	1
Proteobacteria	Epsilonproteobacteria	Campylobacterales	Campylobacteraceae	Campylobacter_lari_RM2100_uid58115	1
Proteobacteria	Betaproteobacteria	*	*	Candidatus_Accumulibacter_phosphatis_clade_IIA_UW_1_uid59207	1
Bacteroidetes	*	*	*	Candidatus_Amoebophilus_asiaticus_5a2_uid58963	1
Firmicutes	Clostridia	Clostridiales	Clostridiaceae	Candidatus_Arthromitus_SFB_mouse_Japan_uid71379	1
Firmicutes	Clostridia	Clostridiales	Clostridiaceae	Candidatus_Arthromitus_SFB_mouse_Yit_uid159517	1
Firmicutes	Clostridia	Clostridiales	Clostridiaceae	Candidatus_Arthromitus_SFB_rat_Yit_uid73425	1
*	*	*	*	Candidatus_Azobacteroides_pseudotrichonymphae_genomovar__CFP2_uid59163	1
Proteobacteria	Gammaproteobacteria	Enterobacteriales	Enterobacteriaceae	Candidatus_Blochmannia_chromaiodes_640_uid185308	1
Proteobacteria	Gammaproteobacteria	Enterobacteriales	Enterobacteriaceae	Candidatus_Blochmannia_floridanus_uid57999	1
Proteobacteria	Gammaproteobacteria	Enterobacteriales	Enterobacteriaceae	Candidatus_Blochmannia_pennsylvanicus_BPEN_uid58329	1
Proteobacteria	Gammaproteobacteria	Enterobacteriales	Enterobacteriaceae	Candidatus_Blochmannia_vafer_BVAF_uid62083	1
Proteobacteria	Gammaproteobacteria	*	*	Candidatus_Carsonella_ruddii_CE_isolate_Thao2000_uid172732	1
Proteobacteria	Gammaproteobacteria	*	*	Candidatus_Carsonella_ruddii_CS_isolate_Thao2000_uid172733	1
Proteobacteria	Gammaproteobacteria	*	*	Candidatus_Carsonella_ruddii_HC_isolate_Thao2000_uid172734	1
Proteobacteria	Gammaproteobacteria	*	*	Candidatus_Carsonella_ruddii_HT_isolate_Thao2000_uid172735	1
Proteobacteria	Gammaproteobacteria	*	*	Candidatus_Carsonella_ruddii_PC_isolate_NHV_uid172736	1
Proteobacteria	Gammaproteobacteria	*	*	Candidatus_Carsonella_ruddii_uid58773	1
Acidobacteria	*	*	*	Candidatus_Chloracidobacterium_thermophilum_B_uid73587	1
Firmicutes	Clostridia	Clostridiales	Peptococcaceae	Candidatus_Desulforudis_audaxviator_MP104C_uid59067	1
Proteobacteria	Gammaproteobacteria	Enterobacteriales	Enterobacteriaceae	Candidatus_Hamiltonella_defensa_5AT__Acyrthosiphon_pisum__uid59289	1
Proteobacteria	Alphaproteobacteria	Rhizobiales	*	Candidatus_Hodgkinia_cicadicola_Dsem_uid59311	1
Proteobacteria	Betaproteobacteria	*	*	Candidatus_Kinetoplastibacterium_blastocrithidii__ex_Strigomonas_culicis__uid183629	1
Proteobacteria	Betaproteobacteria	*	*	Candidatus_Kinetoplastibacterium_crithidii__ex_Angomonas_deanei_ATCC_30255__uid183630	1
Korarchaeota	*	*	*	Candidatus_Korarchaeum_cryptofilum_OPF8_uid58601	1
Acidobacteria	*	*	*	Candidatus_Koribacter_versatilis_Ellin345_uid58479	1
*	*	*	*	Candidatus_Methylomirabilis_oxyfera_uid161981	1
Proteobacteria	Alphaproteobacteria	Rickettsiales	*	Candidatus_Midichloria_mitochondrii_IricVA_uid68687	1
Proteobacteria	Gammaproteobacteria	Enterobacteriales	Enterobacteriaceae	Candidatus_Moranella_endobia_PCIT_uid68739	1
Tenericutes	Mollicutes	Mycoplasmatales	Mycoplasmataceae	Candidatus_Mycoplasma_haemolamae_Purdue_uid171259	1
Thaumarchaeota	*	Nitrosopumilales	Nitrosopumilaceae	Candidatus_Nitrosopumilus_AR2_uid176130	1
Thaumarchaeota	*	Nitrosopumilales	Nitrosopumilaceae	Candidatus_Nitrosopumilus_koreensis_AR1_uid176129	1
Thaumarchaeota	*	Nitrososphaerales	Nitrososphaeraceae	Candidatus_Nitrososphaera_gargensis_Ga9_2_uid176707	1
Nitrospirae	Nitrospira	Nitrospirales	Nitrospiraceae	Candidatus_Nitrospira_defluvii_uid51175	1
Tenericutes	Mollicutes	Acholeplasmatales	Acholeplasmataceae	Candidatus_Phytoplasma_australiense_uid61641	1
Tenericutes	Mollicutes	Acholeplasmatales	Acholeplasmataceae	Candidatus_Phytoplasma_mali_uid59087	1
Proteobacteria	Gammaproteobacteria	Oceanospirillales	Halomonadaceae	Candidatus_Portiera_aleyrodidarum_BT_B_uid173859	1
Proteobacteria	Gammaproteobacteria	Oceanospirillales	Halomonadaceae	Candidatus_Portiera_aleyrodidarum_BT_B_uid176373	1
Proteobacteria	Gammaproteobacteria	Oceanospirillales	Halomonadaceae	Candidatus_Portiera_aleyrodidarum_BT_QVLC_uid175570	1
Proteobacteria	Gammaproteobacteria	Oceanospirillales	Halomonadaceae	Candidatus_Portiera_aleyrodidarum_BT_QVLC_uid176374	1
Chlamydiae	Chlamydiia	Chlamydiales	Parachlamydiaceae	Candidatus_Protochlamydia_amoebophila_UWE25_uid58079	1
Proteobacteria	Alphaproteobacteria	Rickettsiales	Anaplasmataceae	Candidatus_Rickettsia_amblyommii_GAT_30V_uid156845	1
Proteobacteria	Gammaproteobacteria	Enterobacteriales	Enterobacteriaceae	Candidatus_Riesia_pediculicola_USDA_uid46841	1
*	*	*	*	Candidatus_Ruthia_magnifica_Cm__Calyptogena_magnifica__uid58645	1
Acidobacteria	Solibacteres	Solibacterales	Solibacteraceae	Candidatus_Solibacter_usitatus_Ellin6076_uid58139	1
Bacteroidetes	Flavobacteriia	Flavobacteriales	*	Candidatus_Sulcia_muelleri_CARI_uid52535	1
Bacteroidetes	Flavobacteriia	Flavobacteriales	*	Candidatus_Sulcia_muelleri_DMIN_uid47075	1
Bacteroidetes	Flavobacteriia	Flavobacteriales	*	Candidatus_Sulcia_muelleri_GWSS_uid58943	1
Bacteroidetes	Flavobacteriia	Flavobacteriales	*	Candidatus_Sulcia_muelleri_SMDSEM_uid59393	1
Proteobacteria	Betaproteobacteria	*	*	Candidatus_Tremblaya_princeps_PCIT_uid68741	1
Proteobacteria	Betaproteobacteria	*	*	Candidatus_Tremblaya_princeps_PCVAL_uid159519	1
Bacteroidetes	Flavobacteriia	Flavobacteriales	*	Candidatus_Uzinura_diaspidicola_ASNER_uid186740	1
*	*	*	*	Candidatus_Vesicomyosocius_okutanii_HA_uid59427	1
Proteobacteria	Betaproteobacteria	Burkholderiales	Oxalobacteraceae	Candidatus_Zinderia_insecticola_CARI_uid52459	1
Firmicutes	Clostridia	Thermoanaerobacterales	Thermoanaerobacteraceae	Carboxydothermus_hydrogenoformans_Z_2901_uid57821	1
Bacteroidetes	*	*	*	Cardinium_endosymbiont_cEper1_of_Encarsia_pergandiella_uid175524	1
Firmicutes	Bacilli	Lactobacillales	Carnobacteriaceae	Carnobacterium_17_4_uid65789	1
Firmicutes	Bacilli	Lactobacillales	Carnobacteriaceae	Carnobacterium_maltaromaticum_LMA28_uid179370	1
Actinobacteria	Actinobacteria	Actinomycetales	Catenulisporaceae	Catenulispora_acidiphila_DSM_44928_uid59077	1
Actinobacteria	Actinobacteria	Actinomycetales	Cellulomonadaceae	Cellulomonas_fimi_ATCC_484_uid66779	1
Actinobacteria	Actinobacteria	Actinomycetales	Cellulomonadaceae	Cellulomonas_flavigena_DSM_20109_uid48821	1
Bacteroidetes	Flavobacteriia	Flavobacteriales	Flavobacteriaceae	Cellulophaga_algicola_DSM_14237_uid62159	1
Bacteroidetes	Flavobacteriia	Flavobacteriales	Flavobacteriaceae	Cellulophaga_lytica_DSM_7489_uid63401	1
Proteobacteria	Gammaproteobacteria	Pseudomonadales	Pseudomonadaceae	Cellvibrio_japonicus_Ueda107_uid59139	1
Cyanobacteria	*	Chroococcales	*	Chamaesiphon_PCC_6605_uid183005	1
Bacteroidetes	Sphingobacteriia	Sphingobacteriales	*	Chitinophaga_pinensis_DSM_2588_uid59113	1
Chlamydiae	Chlamydiia	Chlamydiales	Parachlamydiaceae	Chlamydia_muridarum_Nigg_uid57785	1
Chlamydiae	Chlamydiia	Chlamydiales	Parachlamydiaceae	Chlamydia_psittaci_01DC12_uid179070	1
Chlamydiae	Chlamydiia	Chlamydiales	Parachlamydiaceae	Chlamydia_psittaci_84_55_uid175571	1
Chlamydiae	Chlamydiia	Chlamydiales	Parachlamydiaceae	Chlamydia_psittaci_GR9_uid175572	1
Chlamydiae	Chlamydiia	Chlamydiales	Parachlamydiaceae	Chlamydia_psittaci_M56_uid175576	1
Chlamydiae	Chlamydiia	Chlamydiales	Parachlamydiaceae	Chlamydia_psittaci_MN_uid175573	1
Chlamydiae	Chlamydiia	Chlamydiales	Parachlamydiaceae	Chlamydia_psittaci_VS225_uid175574	1
Chlamydiae	Chlamydiia	Chlamydiales	Parachlamydiaceae	Chlamydia_psittaci_WC_uid175577	1
Chlamydiae	Chlamydiia	Chlamydiales	Parachlamydiaceae	Chlamydia_psittaci_WS_RT_E30_uid175575	1
Chlamydiae	Chlamydiia	Chlamydiales	Parachlamydiaceae	Chlamydia_trachomatis_434_Bu_uid61633	1
Chlamydiae	Chlamydiia	Chlamydiales	Parachlamydiaceae	Chlamydia_trachomatis_A2497_uid159863	1
Chlamydiae	Chlamydiia	Chlamydiales	Parachlamydiaceae	Chlamydia_trachomatis_A2497_uid159993	1
Chlamydiae	Chlamydiia	Chlamydiales	Parachlamydiaceae	Chlamydia_trachomatis_A_HAR_13_uid58333	1
Chlamydiae	Chlamydiia	Chlamydiales	Parachlamydiaceae	Chlamydia_trachomatis_B_Jali20_OT_uid59351	1
Chlamydiae	Chlamydiia	Chlamydiales	Parachlamydiaceae	Chlamydia_trachomatis_B_TZ1A828_OT_uid59349	1
Chlamydiae	Chlamydiia	Chlamydiales	Parachlamydiaceae	Chlamydia_trachomatis_D_EC_uid159881	1
Chlamydiae	Chlamydiia	Chlamydiales	Parachlamydiaceae	Chlamydia_trachomatis_D_LC_uid159879	1
Chlamydiae	Chlamydiia	Chlamydiales	Parachlamydiaceae	Chlamydia_trachomatis_D_UW_3_CX_uid57637	1
Chlamydiae	Chlamydiia	Chlamydiales	Parachlamydiaceae	Chlamydia_trachomatis_E_11023_uid161369	1
Chlamydiae	Chlamydiia	Chlamydiales	Parachlamydiaceae	Chlamydia_trachomatis_E_150_uid161403	1
Chlamydiae	Chlamydiia	Chlamydiales	Parachlamydiaceae	Chlamydia_trachomatis_E_SW3_uid167483	1
Chlamydiae	Chlamydiia	Chlamydiales	Parachlamydiaceae	Chlamydia_trachomatis_F_SW4_uid167484	1
Chlamydiae	Chlamydiia	Chlamydiales	Parachlamydiaceae	Chlamydia_trachomatis_F_SW5_uid167485	1
Chlamydiae	Chlamydiia	Chlamydiales	Parachlamydiaceae	Chlamydia_trachomatis_G_11074_uid161409	1
Chlamydiae	Chlamydiia	Chlamydiales	Parachlamydiaceae	Chlamydia_trachomatis_G_11222_uid161361	1
Chlamydiae	Chlamydiia	Chlamydiales	Parachlamydiaceae	Chlamydia_trachomatis_G_9301_uid161377	1
Chlamydiae	Chlamydiia	Chlamydiales	Parachlamydiaceae	Chlamydia_trachomatis_G_9768_uid161353	1
Chlamydiae	Chlamydiia	Chlamydiales	Parachlamydiaceae	Chlamydia_trachomatis_L2b_UCH_1_proctitis_uid61635	1
Chlamydiae	Chlamydiia	Chlamydiales	Parachlamydiaceae	Chlamydia_trachomatis_L2c_uid68843	1
Chlamydiae	Chlamydiia	Chlamydiales	Parachlamydiaceae	Chlamydia_trachomatis_Sweden2_uid161995	1
Chlamydiae	Chlamydiia	Chlamydiales	Chlamydiaceae	Chlamydophila_abortus_S26_3_uid57963	1
Chlamydiae	Chlamydiia	Chlamydiales	Chlamydiaceae	Chlamydophila_caviae_GPIC_uid57783	1
Chlamydiae	Chlamydiia	Chlamydiales	Chlamydiaceae	Chlamydophila_felis_Fe_C_56_uid57971	1
Chlamydiae	Chlamydiia	Chlamydiales	Chlamydiaceae	Chlamydophila_pecorum_E58_uid66295	1
Chlamydiae	Chlamydiia	Chlamydiales	Chlamydiaceae	Chlamydophila_pneumoniae_AR39_uid57809	1
Chlamydiae	Chlamydiia	Chlamydiales	Chlamydiaceae	Chlamydophila_pneumoniae_CWL029_uid57811	1
Chlamydiae	Chlamydiia	Chlamydiales	Chlamydiaceae	Chlamydophila_pneumoniae_J138_uid57829	1
Chlamydiae	Chlamydiia	Chlamydiales	Chlamydiaceae	Chlamydophila_pneumoniae_LPCoLN_uid159529	1
Chlamydiae	Chlamydiia	Chlamydiales	Chlamydiaceae	Chlamydophila_pneumoniae_TW_183_uid57997	1
Chlamydiae	Chlamydiia	Chlamydiales	Chlamydiaceae	Chlamydophila_psittaci_01DC11_uid159527	1
Chlamydiae	Chlamydiia	Chlamydiales	Chlamydiaceae	Chlamydophila_psittaci_02DC15_uid159521	1
Chlamydiae	Chlamydiia	Chlamydiales	Chlamydiaceae	Chlamydophila_psittaci_08DC60_uid159525	1
Chlamydiae	Chlamydiia	Chlamydiales	Chlamydiaceae	Chlamydophila_psittaci_6BC_uid159845	1
Chlamydiae	Chlamydiia	Chlamydiales	Chlamydiaceae	Chlamydophila_psittaci_6BC_uid63621	1
Chlamydiae	Chlamydiia	Chlamydiales	Chlamydiaceae	Chlamydophila_psittaci_C19_98_uid159523	1
Chlamydiae	Chlamydiia	Chlamydiales	Chlamydiaceae	Chlamydophila_psittaci_CP3_uid175578	1
Chlamydiae	Chlamydiia	Chlamydiales	Chlamydiaceae	Chlamydophila_psittaci_NJ1_uid175579	1
Chlamydiae	Chlamydiia	Chlamydiales	Chlamydiaceae	Chlamydophila_psittaci_RD1_uid162063	1
Chlorobi	Chlorobia	Chlorobiales	Chlorobiaceae	Chlorobaculum_parvum_NCIB_8327_uid59185	1
Chlorobi	Chlorobia	Chlorobiales	Chlorobiaceae	Chlorobium_chlorochromatii_CaD3_uid58375	1
Chlorobi	Chlorobia	Chlorobiales	Chlorobiaceae	Chlorobium_limicola_DSM_245_uid58127	1
Chlorobi	Chlorobia	Chlorobiales	Chlorobiaceae	Chlorobium_luteolum_DSM_273_uid58175	1
Chlorobi	Chlorobia	Chlorobiales	Chlorobiaceae	Chlorobium_phaeobacteroides_BS1_uid58131	1
Chlorobi	Chlorobia	Chlorobiales	Chlorobiaceae	Chlorobium_phaeobacteroides_DSM_266_uid58133	1
Chlorobi	Chlorobia	Chlorobiales	Chlorobiaceae	Chlorobium_phaeovibrioides_DSM_265_uid58129	1
Chlorobi	Chlorobia	Chlorobiales	Chlorobiaceae	Chlorobium_tepidum_TLS_uid57897	1
Chloroflexi	Chloroflexi	Chloroflexales	Chloroflexaceae	Chloroflexus_aurantiacus_J_10_fl_uid57657	1
Chloroflexi	Chloroflexi	Chloroflexales	Chloroflexaceae	Chloroflexus_Y_400_fl_uid59085	1
Chlorobi	Chlorobia	Chlorobiales	Chlorobiaceae	Chloroherpeton_thalassium_ATCC_35110_uid59187	1
Proteobacteria	Betaproteobacteria	Neisseriales	Neisseriaceae	Chromobacterium_violaceum_ATCC_12472_uid58001	1
Proteobacteria	Gammaproteobacteria	Oceanospirillales	Halomonadaceae	Chromohalobacter_salexigens_DSM_3043_uid62921	1
Cyanobacteria	*	Pleurocapsales	*	Chroococcidiopsis_thermalis_PCC_7203_uid183002	1
Actinobacteria	Actinobacteria	Actinomycetales	Microbacteriaceae	Clavibacter_michiganensis_NCPPB_382_uid61625	1
Actinobacteria	Actinobacteria	Actinomycetales	Microbacteriaceae	Clavibacter_michiganensis_sepedonicus_uid61577	1
Firmicutes	Clostridia	Clostridiales	Eubacteriaceae	Clostridiales_genomosp__BVAB3_UPII9_5_uid46219	1
Firmicutes	Clostridia	Clostridiales	Clostridiaceae	Clostridium_acetobutylicum_ATCC_824_uid57677	1
Firmicutes	Clostridia	Clostridiales	Clostridiaceae	Clostridium_acetobutylicum_DSM_1731_uid68293	1
Firmicutes	Clostridia	Clostridiales	Clostridiaceae	Clostridium_acetobutylicum_EA_2018_uid159515	1
Firmicutes	Clostridia	Clostridiales	Clostridiaceae	Clostridium_acidurici_9a_uid176126	1
Firmicutes	Clostridia	Clostridiales	Clostridiaceae	Clostridium_beijerinckii_NCIMB_8052_uid58137	1
Firmicutes	Clostridia	Clostridiales	Clostridiaceae	Clostridium_BNL1100_uid84307	1
Firmicutes	Clostridia	Clostridiales	Clostridiaceae	Clostridium_botulinum_A2_Kyoto_uid59229	1
Firmicutes	Clostridia	Clostridiales	Clostridiaceae	Clostridium_botulinum_A3_Loch_Maree_uid59149	1
Firmicutes	Clostridia	Clostridiales	Clostridiaceae	Clostridium_botulinum_A_ATCC_19397_uid58927	1
Firmicutes	Clostridia	Clostridiales	Clostridiaceae	Clostridium_botulinum_A_ATCC_3502_uid61579	1
Firmicutes	Clostridia	Clostridiales	Clostridiaceae	Clostridium_botulinum_A_Hall_uid58931	1
Firmicutes	Clostridia	Clostridiales	Clostridiaceae	Clostridium_botulinum_B1_Okra_uid59147	1
Firmicutes	Clostridia	Clostridiales	Clostridiaceae	Clostridium_botulinum_B_Eklund_17B_uid176095	1
Firmicutes	Clostridia	Clostridiales	Clostridiaceae	Clostridium_botulinum_B_Eklund_17B_uid59159	1
Firmicutes	Clostridia	Clostridiales	Clostridiaceae	Clostridium_botulinum_Ba4_657_uid59173	1
Firmicutes	Clostridia	Clostridiales	Clostridiaceae	Clostridium_botulinum_BKT015925_uid66203	1
Firmicutes	Clostridia	Clostridiales	Clostridiaceae	Clostridium_botulinum_E3_Alaska_E43_uid59157	1
Firmicutes	Clostridia	Clostridiales	Clostridiaceae	Clostridium_botulinum_F_230613_uid159513	1
Firmicutes	Clostridia	Clostridiales	Clostridiaceae	Clostridium_botulinum_F_Langeland_uid58929	1
Firmicutes	Clostridia	Clostridiales	Clostridiaceae	Clostridium_botulinum_H04402_065_uid162091	1
Firmicutes	Clostridia	Clostridiales	Clostridiaceae	Clostridium_cellulolyticum_H10_uid58709	1
Firmicutes	Clostridia	Clostridiales	Clostridiaceae	Clostridium_cellulovorans_743B_uid51503	1
Firmicutes	Clostridia	Clostridiales	Clostridiaceae	Clostridium_clariflavum_DSM_19732_uid82345	1
Firmicutes	Clostridia	Clostridiales	Clostridiaceae	Clostridium_difficile_630_uid57679	1
Firmicutes	Clostridia	Clostridiales	Clostridiaceae	Clostridium_difficile_BI1_uid158363	1
Firmicutes	Clostridia	Clostridiales	Clostridiaceae	Clostridium_difficile_CD196_uid41017	1
Firmicutes	Clostridia	Clostridiales	Clostridiaceae	Clostridium_difficile_R20291_uid40921	1
Firmicutes	Clostridia	Clostridiales	Clostridiaceae	Clostridium_kluyveri_DSM_555_uid58885	1
Firmicutes	Clostridia	Clostridiales	Clostridiaceae	Clostridium_kluyveri_NBRC_12016_uid59369	1
Firmicutes	Clostridia	Clostridiales	Clostridiaceae	Clostridium_lentocellum_DSM_5427_uid49117	1
Firmicutes	Clostridia	Clostridiales	Clostridiaceae	Clostridium_ljungdahlii_DSM_13528_uid50583	1
Firmicutes	Clostridia	Clostridiales	Clostridiaceae	Clostridium_novyi_NT_uid58643	1
Firmicutes	Clostridia	Clostridiales	Clostridiaceae	Clostridium_perfringens_13_uid57681	1
Firmicutes	Clostridia	Clostridiales	Clostridiaceae	Clostridium_perfringens_ATCC_13124_uid57901	1
Firmicutes	Clostridia	Clostridiales	Clostridiaceae	Clostridium_perfringens_SM101_uid58117	1
Firmicutes	Clostridia	Clostridiales	Clostridiaceae	Clostridium_phytofermentans_ISDg_uid58519	1
Firmicutes	Clostridia	Clostridiales	Clostridiaceae	Clostridium_saccharolyticum_WM1_uid51419	1
Firmicutes	Clostridia	Clostridiales	Clostridiaceae	Clostridium_stercorarium_DSM_8532_uid186819	1
Firmicutes	Clostridia	Clostridiales	Clostridiaceae	Clostridium_sticklandii_DSM_519_uid59585	1
Firmicutes	Clostridia	Clostridiales	Clostridiaceae	Clostridium_SY8519_uid68705	1
Firmicutes	Clostridia	Clostridiales	Clostridiaceae	Clostridium_tetani_E88_uid57683	1
Firmicutes	Clostridia	Clostridiales	Clostridiaceae	Clostridium_thermocellum_ATCC_27405_uid57917	1
Firmicutes	Clostridia	Clostridiales	Clostridiaceae	Clostridium_thermocellum_DSM_1313_uid161989	1
Proteobacteria	Gammaproteobacteria	Alteromonadales	Colwelliaceae	Colwellia_psychrerythraea_34H_uid57855	1
Proteobacteria	Betaproteobacteria	Burkholderiales	Comamonadaceae	Comamonas_testosteroni_CNB_2_uid62961	1
Actinobacteria	Actinobacteria	Solirubrobacterales	Conexibacteraceae	Conexibacter_woesei_DSM_14684_uid43467	1
Firmicutes	Clostridia	Thermoanaerobacterales	Thermodesulfobiaceae	Coprothermobacter_proteolyticus_DSM_5265_uid59253	1
Verrucomicrobia	Opitutae	Puniceicoccales	Puniceicoccaceae	Coraliomargarita_akajimensis_DSM_45221_uid47079	1
Actinobacteria	Actinobacteria	Coriobacteriales	Coriobacteriaceae	Coriobacterium_glomerans_PW2_uid65787	1
Actinobacteria	Actinobacteria	Actinomycetales	Corynebacteriaceae	Corynebacterium_aurimucosum_ATCC_700975_uid59409	1
Actinobacteria	Actinobacteria	Actinomycetales	Corynebacteriaceae	Corynebacterium_diphtheriae_241_uid83607	1
Actinobacteria	Actinobacteria	Actinomycetales	Corynebacteriaceae	Corynebacterium_diphtheriae_31A_uid84309	1
Actinobacteria	Actinobacteria	Actinomycetales	Corynebacteriaceae	Corynebacterium_diphtheriae_BH8_uid84311	1
Actinobacteria	Actinobacteria	Actinomycetales	Corynebacteriaceae	Corynebacterium_diphtheriae_C7__beta__uid84313	1
Actinobacteria	Actinobacteria	Actinomycetales	Corynebacteriaceae	Corynebacterium_diphtheriae_CDCE_8392_uid84295	1
Actinobacteria	Actinobacteria	Actinomycetales	Corynebacteriaceae	Corynebacterium_diphtheriae_HC01_uid84297	1
Actinobacteria	Actinobacteria	Actinomycetales	Corynebacteriaceae	Corynebacterium_diphtheriae_HC02_uid84317	1
Actinobacteria	Actinobacteria	Actinomycetales	Corynebacteriaceae	Corynebacterium_diphtheriae_HC03_uid84299	1
Actinobacteria	Actinobacteria	Actinomycetales	Corynebacteriaceae	Corynebacterium_diphtheriae_HC04_uid84301	1
Actinobacteria	Actinobacteria	Actinomycetales	Corynebacteriaceae	Corynebacterium_diphtheriae_INCA_402_uid83605	1
Actinobacteria	Actinobacteria	Actinomycetales	Corynebacteriaceae	Corynebacterium_diphtheriae_NCTC_13129_uid57691	1
Actinobacteria	Actinobacteria	Actinomycetales	Corynebacteriaceae	Corynebacterium_diphtheriae_PW8_uid84303	1
Actinobacteria	Actinobacteria	Actinomycetales	Corynebacteriaceae	Corynebacterium_diphtheriae_VA01_uid84305	1
Actinobacteria	Actinobacteria	Actinomycetales	Corynebacteriaceae	Corynebacterium_efficiens_YS_314_uid62905	1
Actinobacteria	Actinobacteria	Actinomycetales	Corynebacteriaceae	Corynebacterium_glutamicum_ATCC_13032_uid57905	1
Actinobacteria	Actinobacteria	Actinomycetales	Corynebacteriaceae	Corynebacterium_glutamicum_ATCC_13032_uid61611	1
Actinobacteria	Actinobacteria	Actinomycetales	Corynebacteriaceae	Corynebacterium_glutamicum_R_uid58897	1
Actinobacteria	Actinobacteria	Actinomycetales	Corynebacteriaceae	Corynebacterium_jeikeium_K411_uid58399	1
Actinobacteria	Actinobacteria	Actinomycetales	Corynebacteriaceae	Corynebacterium_kroppenstedtii_DSM_44385_uid59411	1
Actinobacteria	Actinobacteria	Actinomycetales	Corynebacteriaceae	Corynebacterium_pseudotuberculosis_1002_uid159677	1
Actinobacteria	Actinobacteria	Actinomycetales	Corynebacteriaceae	Corynebacterium_pseudotuberculosis_1_06_A_uid159665	1
Actinobacteria	Actinobacteria	Actinomycetales	Corynebacteriaceae	Corynebacterium_pseudotuberculosis_258_uid167260	1
Actinobacteria	Actinobacteria	Actinomycetales	Corynebacteriaceae	Corynebacterium_pseudotuberculosis_267_uid162175	1
Actinobacteria	Actinobacteria	Actinomycetales	Corynebacteriaceae	Corynebacterium_pseudotuberculosis_316_uid89381	1
Actinobacteria	Actinobacteria	Actinomycetales	Corynebacteriaceae	Corynebacterium_pseudotuberculosis_31_uid162167	1
Actinobacteria	Actinobacteria	Actinomycetales	Corynebacteriaceae	Corynebacterium_pseudotuberculosis_3_99_5_uid83609	1
Actinobacteria	Actinobacteria	Actinomycetales	Corynebacteriaceae	Corynebacterium_pseudotuberculosis_42_02_A_uid159669	1
Actinobacteria	Actinobacteria	Actinomycetales	Corynebacteriaceae	Corynebacterium_pseudotuberculosis_C231_uid159675	1
Actinobacteria	Actinobacteria	Actinomycetales	Corynebacteriaceae	Corynebacterium_pseudotuberculosis_CIP_52_97_uid159667	1
Actinobacteria	Actinobacteria	Actinomycetales	Corynebacteriaceae	Corynebacterium_pseudotuberculosis_Cp162_uid168258	1
Actinobacteria	Actinobacteria	Actinomycetales	Corynebacteriaceae	Corynebacterium_pseudotuberculosis_FRC41_uid50585	1
Actinobacteria	Actinobacteria	Actinomycetales	Corynebacteriaceae	Corynebacterium_pseudotuberculosis_I19_uid159673	1
Actinobacteria	Actinobacteria	Actinomycetales	Corynebacteriaceae	Corynebacterium_pseudotuberculosis_P54B96_uid157909	1
Actinobacteria	Actinobacteria	Actinomycetales	Corynebacteriaceae	Corynebacterium_pseudotuberculosis_PAT10_uid159671	1
Actinobacteria	Actinobacteria	Actinomycetales	Corynebacteriaceae	Corynebacterium_resistens_DSM_45100_uid50555	1
Actinobacteria	Actinobacteria	Actinomycetales	Corynebacteriaceae	Corynebacterium_ulcerans_0102_uid169879	1
Actinobacteria	Actinobacteria	Actinomycetales	Corynebacteriaceae	Corynebacterium_ulcerans_809_uid159659	1
Actinobacteria	Actinobacteria	Actinomycetales	Corynebacteriaceae	Corynebacterium_ulcerans_BR_AD22_uid68291	1
Actinobacteria	Actinobacteria	Actinomycetales	Corynebacteriaceae	Corynebacterium_urealyticum_DSM_7109_uid61639	1
Actinobacteria	Actinobacteria	Actinomycetales	Corynebacteriaceae	Corynebacterium_variabile_DSM_44702_uid62003	1
Proteobacteria	Gammaproteobacteria	Legionellales	Coxiellaceae	Coxiella_burnetii_CbuG_Q212_uid58893	1
Proteobacteria	Gammaproteobacteria	Legionellales	Coxiellaceae	Coxiella_burnetii_CbuK_Q154_uid58895	1
Proteobacteria	Gammaproteobacteria	Legionellales	Coxiellaceae	Coxiella_burnetii_Dugway_5J108_111_uid58629	1
Proteobacteria	Gammaproteobacteria	Legionellales	Coxiellaceae	Coxiella_burnetii_RSA_331_uid58637	1
Proteobacteria	Gammaproteobacteria	Legionellales	Coxiellaceae	Coxiella_burnetii_RSA_493_uid57631	1
Cyanobacteria	*	Oscillatoriales	*	Crinalium_epipsammum_PCC_9333_uid183113	1
Bacteroidetes	Flavobacteriia	Flavobacteriales	Flavobacteriaceae	Croceibacter_atlanticus_HTCC2559_uid49661	1
Proteobacteria	Gammaproteobacteria	Enterobacteriales	Enterobacteriaceae	Cronobacter_sakazakii_ATCC_BAA_894_uid58145	1
Proteobacteria	Gammaproteobacteria	Enterobacteriales	Enterobacteriaceae	Cronobacter_sakazakii_ES15_uid167045	1
Proteobacteria	Gammaproteobacteria	Enterobacteriales	Enterobacteriaceae	Cronobacter_turicensis_z3032_uid40821	1
Actinobacteria	Actinobacteria	Coriobacteriales	Coriobacteriaceae	Cryptobacterium_curtum_DSM_15641_uid59041	1
Proteobacteria	Betaproteobacteria	Burkholderiales	Burkholderiaceae	Cupriavidus_metallidurans_CH34_uid57815	1
Proteobacteria	Betaproteobacteria	Burkholderiales	Burkholderiaceae	Cupriavidus_necator_N_1_uid68689	1
Proteobacteria	Betaproteobacteria	Burkholderiales	Burkholderiaceae	Cupriavidus_taiwanensis_LMG_19424_uid61615	1
Cyanobacteria	*	Chroococcales	*	Cyanobacterium_PCC_10605_uid183340	1
Cyanobacteria	*	Chroococcales	*	Cyanobacterium_stanieri_PCC_7202_uid183337	1
*	*	*	*	cyanobacterium_UCYN_A_uid43697	1
Cyanobacteria	*	Chroococcales	*	Cyanobium_gracile_PCC_6307_uid182931	1
Cyanobacteria	*	Chroococcales	*	Cyanothece_PCC_7424_uid59025	1
Cyanobacteria	*	Chroococcales	*	Cyanothece_PCC_7822_uid52547	1
Cyanobacteria	*	Chroococcales	*	Cyanothece_PCC_8801_uid59027	1
Cyanobacteria	*	Chroococcales	*	Cyanothece_PCC_8802_uid59143	1
Bacteroidetes	Cytophagia	Cytophagales	Cyclobacteriaceae	Cyclobacterium_marinum_DSM_745_uid71485	1
Proteobacteria	Gammaproteobacteria	Thiotrichales	Piscirickettsiaceae	Cycloclasticus_P1_uid176368	1
Cyanobacteria	*	Nostocales	Nostocaceae	Cylindrospermum_stagnale_PCC_7417_uid183111	1
Bacteroidetes	Cytophagia	Cytophagales	Cyclobacteriaceae	Cytophaga_hutchinsonii_ATCC_33406_uid57651	1
Cyanobacteria	*	Chroococcales	*	Dactylococcopsis_salina_PCC_8305_uid183341	1
Proteobacteria	Betaproteobacteria	Rhodocyclales	Rhodocyclaceae	Dechloromonas_aromatica_RCB_uid58025	1
Proteobacteria	Betaproteobacteria	Rhodocyclales	Rhodocyclaceae	Dechlorosoma_suillum_PS_uid81439	1
Deferribacteres	Deferribacteres	Deferribacterales	Deferribacteraceae	Deferribacter_desulfuricans_SSM1_uid46653	1
Firmicutes	Clostridia	Clostridiales	Peptococcaceae	Dehalobacter_11DCA_uid177715	1
Firmicutes	Clostridia	Clostridiales	Peptococcaceae	Dehalobacter_CF_uid177714	1
Chloroflexi	Dehalococcoidetes	Dehalococcoidales	Dehalococcoidaceae	Dehalococcoides_BAV1_uid58477	1
Chloroflexi	Dehalococcoidetes	Dehalococcoidales	Dehalococcoidaceae	Dehalococcoides_CBDB1_uid58413	1
Chloroflexi	Dehalococcoidetes	Dehalococcoidales	Dehalococcoidaceae	Dehalococcoides_ethenogenes_195_uid57763	1
Chloroflexi	Dehalococcoidetes	Dehalococcoidales	Dehalococcoidaceae	Dehalococcoides_GT_uid42115	1
Chloroflexi	Dehalococcoidetes	Dehalococcoidales	Dehalococcoidaceae	Dehalococcoides_VS_uid42393	1
Chloroflexi	Dehalococcoidetes	*	*	Dehalogenimonas_lykanthroporepellens_BL_DC_9_uid48131	1
Deinococcus-Thermus	Deinococci	Deinococcales	Deinococcaceae	Deinococcus_deserti_VCD115_uid58615	1
Deinococcus-Thermus	Deinococci	Deinococcales	Deinococcaceae	Deinococcus_geothermalis_DSM_11300_uid58275	1
Deinococcus-Thermus	Deinococci	Deinococcales	Deinococcaceae	Deinococcus_gobiensis_I_0_uid162509	1
Deinococcus-Thermus	Deinococci	Deinococcales	Deinococcaceae	Deinococcus_maricopensis_DSM_21211_uid62225	1
Deinococcus-Thermus	Deinococci	Deinococcales	Deinococcaceae	Deinococcus_peraridilitoris_DSM_19664_uid183485	1
Deinococcus-Thermus	Deinococci	Deinococcales	Deinococcaceae	Deinococcus_proteolyticus_MRP_uid63399	1
Deinococcus-Thermus	Deinococci	Deinococcales	Deinococcaceae	Deinococcus_radiodurans_R1_uid57665	1
Proteobacteria	Betaproteobacteria	Burkholderiales	Comamonadaceae	Delftia_acidovorans_SPH_1_uid58703	1
Proteobacteria	Betaproteobacteria	Burkholderiales	Comamonadaceae	Delftia_Cs1_4_uid67319	1
Deferribacteres	Deferribacteres	Deferribacterales	Deferribacteraceae	Denitrovibrio_acetiphilus_DSM_12809_uid46657	1
Proteobacteria	Deltaproteobacteria	Desulfarculales	Desulfarculaceae	Desulfarculus_baarsii_DSM_2075_uid51371	1
Proteobacteria	Deltaproteobacteria	Desulfobacterales	Desulfobacteraceae	Desulfatibacillum_alkenivorans_AK_01_uid58913	1
Firmicutes	Clostridia	Clostridiales	Peptococcaceae	Desulfitobacterium_dehalogenans_ATCC_51507_uid82553	1
Firmicutes	Clostridia	Clostridiales	Peptococcaceae	Desulfitobacterium_dichloroeliminans_LMG_P_21439_uid82555	1
Firmicutes	Clostridia	Clostridiales	Peptococcaceae	Desulfitobacterium_hafniense_DCB_2_uid57749	1
Firmicutes	Clostridia	Clostridiales	Peptococcaceae	Desulfitobacterium_hafniense_Y51_uid58605	1
Proteobacteria	Deltaproteobacteria	Syntrophobacterales	Syntrophaceae	Desulfobacca_acetoxidans_DSM_11109_uid65785	1
Proteobacteria	Deltaproteobacteria	Desulfobacterales	Desulfobacteraceae	Desulfobacterium_autotrophicum_HRM2_uid59061	1
Proteobacteria	Deltaproteobacteria	Desulfobacterales	Desulfobacteraceae	Desulfobacula_toluolica_Tol2_uid175777	1
Proteobacteria	Deltaproteobacteria	Desulfobacterales	Desulfobulbaceae	Desulfobulbus_propionicus_DSM_2032_uid62265	1
Proteobacteria	Deltaproteobacteria	Desulfobacterales	Desulfobacteraceae	Desulfococcus_oleovorans_Hxd3_uid58777	1
Proteobacteria	Deltaproteobacteria	Desulfovibrionales	Desulfohalobiaceae	Desulfohalobium_retbaense_DSM_5692_uid59183	1
Proteobacteria	Deltaproteobacteria	Desulfovibrionales	Desulfomicrobiaceae	Desulfomicrobium_baculatum_DSM_4028_uid59217	1
Proteobacteria	Deltaproteobacteria	Syntrophobacterales	Syntrophaceae	Desulfomonile_tiedjei_DSM_6799_uid168320	1
Firmicutes	Clostridia	Clostridiales	Peptococcaceae	Desulfosporosinus_acidiphilus_SJ4_uid156759	1
Firmicutes	Clostridia	Clostridiales	Peptococcaceae	Desulfosporosinus_meridiei_DSM_13257_uid75097	1
Firmicutes	Clostridia	Clostridiales	Peptococcaceae	Desulfosporosinus_orientis_DSM_765_uid82939	1
Proteobacteria	Deltaproteobacteria	Desulfobacterales	Desulfobulbaceae	Desulfotalea_psychrophila_LSv54_uid58153	1
Firmicutes	Clostridia	Clostridiales	Peptococcaceae	Desulfotomaculum_acetoxidans_DSM_771_uid59109	1
Firmicutes	Clostridia	Clostridiales	Peptococcaceae	Desulfotomaculum_carboxydivorans_CO_1_SRB_uid67317	1
Firmicutes	Clostridia	Clostridiales	Peptococcaceae	Desulfotomaculum_kuznetsovii_DSM_6115_uid67357	1
Firmicutes	Clostridia	Clostridiales	Peptococcaceae	Desulfotomaculum_reducens_MI_1_uid58277	1
Firmicutes	Clostridia	Clostridiales	Peptococcaceae	Desulfotomaculum_ruminis_DSM_2154_uid67507	1
Proteobacteria	Deltaproteobacteria	Desulfovibrionales	Desulfohalobiaceae	Desulfovibrio_aespoeensis_Aspo_2_uid42613	1
Proteobacteria	Deltaproteobacteria	Desulfovibrionales	Desulfohalobiaceae	Desulfovibrio_africanus_Walvis_Bay_uid66847	1
Proteobacteria	Deltaproteobacteria	Desulfovibrionales	Desulfohalobiaceae	Desulfovibrio_alaskensis_G20_uid57941	1
Proteobacteria	Deltaproteobacteria	Desulfovibrionales	Desulfohalobiaceae	Desulfovibrio_desulfuricans_ATCC_27774_uid59213	1
Proteobacteria	Deltaproteobacteria	Desulfovibrionales	Desulfohalobiaceae	Desulfovibrio_desulfuricans_ND132_uid63159	1
Proteobacteria	Deltaproteobacteria	Desulfovibrionales	Desulfohalobiaceae	Desulfovibrio_hydrothermalis_AM13___DSM_14728_uid184831	1
Proteobacteria	Deltaproteobacteria	Desulfovibrionales	Desulfohalobiaceae	Desulfovibrio_magneticus_RS_1_uid59309	1
Proteobacteria	Deltaproteobacteria	Desulfovibrionales	Desulfohalobiaceae	Desulfovibrio_salexigens_DSM_2638_uid59223	1
Proteobacteria	Deltaproteobacteria	Desulfovibrionales	Desulfohalobiaceae	Desulfovibrio_vulgaris__Miyazaki_F__uid59089	1
Proteobacteria	Deltaproteobacteria	Desulfovibrionales	Desulfohalobiaceae	Desulfovibrio_vulgaris_DP4_uid58679	1
Proteobacteria	Deltaproteobacteria	Desulfovibrionales	Desulfohalobiaceae	Desulfovibrio_vulgaris_Hildenborough_uid57645	1
Proteobacteria	Deltaproteobacteria	Desulfovibrionales	Desulfohalobiaceae	Desulfovibrio_vulgaris_RCH1_uid161961	1
Chrysiogenetes	Chrysiogenetes	Chrysiogenales	Chrysiogenaceae	Desulfurispirillum_indicum_S5_uid45897	1
Proteobacteria	Deltaproteobacteria	Desulfobacterales	Desulfobulbaceae	Desulfurivibrio_alkaliphilus_AHT2_uid49487	1
Crenarchaeota	Thermoprotei	Desulfurococcales	Desulfurococcaceae	Desulfurococcus_fermentans_DSM_16532_uid75119	1
Crenarchaeota	Thermoprotei	Desulfurococcales	Desulfurococcaceae	Desulfurococcus_kamchatkensis_1221n_uid59133	1
Crenarchaeota	Thermoprotei	Desulfurococcales	Desulfurococcaceae	Desulfurococcus_mucosus_DSM_2162_uid62227	1
Proteobacteria	Gammaproteobacteria	Cardiobacteriales	Cardiobacteriaceae	Dichelobacter_nodosus_VCS1703A_uid57643	1
Proteobacteria	Gammaproteobacteria	Enterobacteriales	Enterobacteriaceae	Dickeya_dadantii_3937_uid52537	1
Proteobacteria	Gammaproteobacteria	Enterobacteriales	Enterobacteriaceae	Dickeya_dadantii_Ech586_uid42519	1
Proteobacteria	Gammaproteobacteria	Enterobacteriales	Enterobacteriaceae	Dickeya_dadantii_Ech703_uid59363	1
Proteobacteria	Gammaproteobacteria	Enterobacteriales	Enterobacteriaceae	Dickeya_zeae_Ech1591_uid59297	1
Dictyoglomi	Dictyoglomia	Dictyoglomales	Dictyoglomaceae	Dictyoglomus_thermophilum_H_6_12_uid59439	1
Dictyoglomi	Dictyoglomia	Dictyoglomales	Dictyoglomaceae	Dictyoglomus_turgidum_DSM_6724_uid59177	1
Bacteroidetes	Cytophagia	Cytophagales	Cytophagaceae	Dyadobacter_fermentans_DSM_18053_uid59049	1
Bacteroidetes	Cytophagia	Cytophagales	Cyclobacteriaceae	Echinicola_vietnamensis_DSM_17526_uid184076	1
Proteobacteria	Gammaproteobacteria	Enterobacteriales	Enterobacteriaceae	Edwardsiella_ictaluri_93_146_uid59403	1
Proteobacteria	Gammaproteobacteria	Enterobacteriales	Enterobacteriaceae	Edwardsiella_tarda_EIB202_uid41819	1
Proteobacteria	Gammaproteobacteria	Enterobacteriales	Enterobacteriaceae	Edwardsiella_tarda_FL6_60_uid159657	1
Actinobacteria	Actinobacteria	Coriobacteriales	Coriobacteriaceae	Eggerthella_lenta_DSM_2243_uid59079	1
Actinobacteria	Actinobacteria	Coriobacteriales	Coriobacteriaceae	Eggerthella_YY7918_uid68707	1
Proteobacteria	Alphaproteobacteria	Rickettsiales	Anaplasmataceae	Ehrlichia_canis_Jake_uid58071	1
Proteobacteria	Alphaproteobacteria	Rickettsiales	Anaplasmataceae	Ehrlichia_chaffeensis_Arkansas_uid57933	1
Proteobacteria	Alphaproteobacteria	Rickettsiales	Anaplasmataceae	Ehrlichia_ruminantium_Gardel_uid58245	1
Proteobacteria	Alphaproteobacteria	Rickettsiales	Anaplasmataceae	Ehrlichia_ruminantium_Welgevonden_uid58013	1
Proteobacteria	Alphaproteobacteria	Rickettsiales	Anaplasmataceae	Ehrlichia_ruminantium_Welgevonden_uid58243	1
Bacteroidetes	Cytophagia	Cytophagales	Cytophagaceae	Emticicia_oligotrophica_DSM_17448_uid177079	1
Proteobacteria	Gammaproteobacteria	Enterobacteriales	Enterobacteriaceae	Enterobacter_638_uid58727	1
Proteobacteria	Gammaproteobacteria	Enterobacteriales	Enterobacteriaceae	Enterobacter_aerogenes_KCTC_2190_uid68103	1
Proteobacteria	Gammaproteobacteria	Enterobacteriales	Enterobacteriaceae	Enterobacter_asburiae_LF7a_uid72793	1
Proteobacteria	Gammaproteobacteria	Enterobacteriales	Enterobacteriaceae	Enterobacter_cloacae_ATCC_13047_uid48363	1
Proteobacteria	Gammaproteobacteria	Enterobacteriales	Enterobacteriaceae	Enterobacter_cloacae_dissolvens_SDM_uid168997	1
Proteobacteria	Gammaproteobacteria	Enterobacteriales	Enterobacteriaceae	Enterobacter_cloacae_EcWSU1_uid80739	1
Proteobacteria	Gammaproteobacteria	Enterobacteriales	Enterobacteriaceae	Enterobacter_cloacae_ENHKU01_uid172463	1
Proteobacteria	Gammaproteobacteria	Enterobacteriales	Enterobacteriaceae	Enterobacter_cloacae_SCF1_uid59969	1
Proteobacteria	Gammaproteobacteria	Enterobacteriales	Enterobacteriaceae	Enterobacteriaceae_bacterium_FGI_57_uid185181	1
Firmicutes	Bacilli	Lactobacillales	Enterococcaceae	Enterococcus_faecalis_62_uid159663	1
Firmicutes	Bacilli	Lactobacillales	Enterococcaceae	Enterococcus_faecalis_D32_uid171261	1
Firmicutes	Bacilli	Lactobacillales	Enterococcaceae	Enterococcus_faecalis_OG1RF_uid54927	1
Firmicutes	Bacilli	Lactobacillales	Enterococcaceae	Enterococcus_faecalis_Symbioflor_1_uid183342	1
Firmicutes	Bacilli	Lactobacillales	Enterococcaceae	Enterococcus_faecalis_V583_uid57669	1
Firmicutes	Bacilli	Lactobacillales	Enterococcaceae	Enterococcus_faecium_Aus0004_uid87025	1
Firmicutes	Bacilli	Lactobacillales	Enterococcaceae	Enterococcus_faecium_DO_uid55353	1
Firmicutes	Bacilli	Lactobacillales	Enterococcaceae	Enterococcus_hirae_ATCC_9790_uid70619	1
Proteobacteria	Gammaproteobacteria	Enterobacteriales	Enterobacteriaceae	Erwinia_amylovora_ATCC_49946_uid46943	1
Proteobacteria	Gammaproteobacteria	Enterobacteriales	Enterobacteriaceae	Erwinia_amylovora_CFBP1430_uid46839	1
Proteobacteria	Gammaproteobacteria	Enterobacteriales	Enterobacteriaceae	Erwinia_billingiae_Eb661_uid50547	1
Proteobacteria	Gammaproteobacteria	Enterobacteriales	Enterobacteriaceae	Erwinia_Ejp617_uid159955	1
Proteobacteria	Gammaproteobacteria	Enterobacteriales	Enterobacteriaceae	Erwinia_pyrifoliae_DSM_12163_uid159693	1
Proteobacteria	Gammaproteobacteria	Enterobacteriales	Enterobacteriaceae	Erwinia_pyrifoliae_Ep1_96_uid40659	1
Proteobacteria	Gammaproteobacteria	Enterobacteriales	Enterobacteriaceae	Erwinia_tasmaniensis_Et1_99_uid59029	1
Firmicutes	Erysipelotrichi	Erysipelotrichales	Erysipelotrichaceae	Erysipelothrix_rhusiopathiae_Fujisawa_uid68021	1
Proteobacteria	Gammaproteobacteria	Enterobacteriales	Enterobacteriaceae	Escherichia_blattae_DSM_4481_uid165043	1
Proteobacteria	Gammaproteobacteria	Enterobacteriales	Enterobacteriaceae	Escherichia_coli_P12b_uid162061	1
Firmicutes	Clostridia	Clostridiales	Ruminococcaceae	Ethanoligenens_harbinense_YUAN_3_uid46255	1
Firmicutes	Clostridia	Clostridiales	Eubacteriaceae	Eubacterium_limosum_KIST612_uid59777	1
Firmicutes	Clostridia	Clostridiales	Eubacteriaceae	Eubacterium_rectale_ATCC_33656_uid59169	1
Firmicutes	Bacilli	Bacillales	*	Exiguobacterium_antarcticum_B7_uid176125	1
Firmicutes	Bacilli	Bacillales	*	Exiguobacterium_AT1b_uid59093	1
Firmicutes	Bacilli	Bacillales	*	Exiguobacterium_sibiricum_255_15_uid58053	1
Proteobacteria	Gammaproteobacteria	Alteromonadales	Ferrimonadaceae	Ferrimonas_balearica_DSM_9799_uid53371	1
Euryarchaeota	Archaeoglobi	Archaeoglobales	Archaeoglobaceae	Ferroglobus_placidus_DSM_10642_uid40863	1
Crenarchaeota	Thermoprotei	Fervidicoccales	Fervidicoccaceae	Fervidicoccus_fontis_Kam940_uid162201	1
Thermotogae	Thermotogae	Thermotogales	Thermotogaceae	Fervidobacterium_nodosum_Rt17_B1_uid58625	1
Thermotogae	Thermotogae	Thermotogales	Thermotogaceae	Fervidobacterium_pennivorans_DSM_9078_uid78143	1
Bacteroidetes	Cytophagia	Cytophagales	Cytophagaceae	Fibrella_aestuarina_uid178352	1
Fibrobacteres	Fibrobacteria	Fibrobacterales	Fibrobacteraceae	Fibrobacter_succinogenes_S85_uid161919	1
Fibrobacteres	Fibrobacteria	Fibrobacterales	Fibrobacteraceae	Fibrobacter_succinogenes_S85_uid41169	1
Firmicutes	Clostridia	Clostridiales	Peptostreptococcaceae	Filifactor_alocis_ATCC_35896_uid46625	1
Firmicutes	Clostridia	Clostridiales	Clostridiales Family XI. Incertae Sedis	Finegoldia_magna_ATCC_29328_uid58867	1
Bacteroidetes	Flavobacteriia	Flavobacteriales	Flavobacteriaceae	Flavobacteriaceae_bacterium_3519_10_uid59413	1
Bacteroidetes	Flavobacteriia	Flavobacteriales	Flavobacteriaceae	Flavobacteriales_bacterium_HTCC2170_uid51877	1
Bacteroidetes	Flavobacteriia	Flavobacteriales	Flavobacteriaceae	Flavobacterium_branchiophilum_FL_15_uid73421	1
Bacteroidetes	Flavobacteriia	Flavobacteriales	Flavobacteriaceae	Flavobacterium_columnare_ATCC_49512_uid80731	1
Bacteroidetes	Flavobacteriia	Flavobacteriales	Flavobacteriaceae	Flavobacterium_indicum_GPTSA100_9_uid157999	1
Bacteroidetes	Flavobacteriia	Flavobacteriales	Flavobacteriaceae	Flavobacterium_johnsoniae_UW101_uid58493	1
Bacteroidetes	Flavobacteriia	Flavobacteriales	Flavobacteriaceae	Flavobacterium_psychrophilum_JIP02_86_uid61627	1
Deferribacteres	Deferribacteres	Deferribacterales	Deferribacteraceae	Flexistipes_sinusarabici_DSM_4947_uid68147	1
Bacteroidetes	Flavobacteriia	Flavobacteriales	Cryomorphaceae	Fluviicola_taffensis_DSM_16823_uid65271	1
Proteobacteria	Gammaproteobacteria	Thiotrichales	Francisellaceae	Francisella_cf__novicida_3523_uid162107	1
Proteobacteria	Gammaproteobacteria	Thiotrichales	Francisellaceae	Francisella_cf__novicida_Fx1_uid162105	1
Proteobacteria	Gammaproteobacteria	Thiotrichales	Francisellaceae	Francisella_noatunensis_orientalis_Toba_04_uid164779	1
Proteobacteria	Gammaproteobacteria	Thiotrichales	Francisellaceae	Francisella_novicida_U112_uid58499	1
Proteobacteria	Gammaproteobacteria	Thiotrichales	Francisellaceae	Francisella_philomiragia_ATCC_25017_uid59105	1
Proteobacteria	Gammaproteobacteria	Thiotrichales	Francisellaceae	Francisella_tularensis_FSC198_uid58693	1
Proteobacteria	Gammaproteobacteria	Thiotrichales	Francisellaceae	Francisella_tularensis_holarctica_F92_uid181998	1
Proteobacteria	Gammaproteobacteria	Thiotrichales	Francisellaceae	Francisella_tularensis_holarctica_FSC200_uid54341	1
Proteobacteria	Gammaproteobacteria	Thiotrichales	Francisellaceae	Francisella_tularensis_holarctica_FTNF002_00_uid58999	1
Proteobacteria	Gammaproteobacteria	Thiotrichales	Francisellaceae	Francisella_tularensis_holarctica_LVS_uid58595	1
Proteobacteria	Gammaproteobacteria	Thiotrichales	Francisellaceae	Francisella_tularensis_holarctica_OSU18_uid58687	1
Proteobacteria	Gammaproteobacteria	Thiotrichales	Francisellaceae	Francisella_tularensis_mediasiatica_FSC147_uid58939	1
Proteobacteria	Gammaproteobacteria	Thiotrichales	Francisellaceae	Francisella_tularensis_NE061598_uid161973	1
Proteobacteria	Gammaproteobacteria	Thiotrichales	Francisellaceae	Francisella_tularensis_SCHU_S4_uid57589	1
Proteobacteria	Gammaproteobacteria	Thiotrichales	Francisellaceae	Francisella_tularensis_TI0902_uid89373	1
Proteobacteria	Gammaproteobacteria	Thiotrichales	Francisellaceae	Francisella_tularensis_TIGB03_uid89379	1
Proteobacteria	Gammaproteobacteria	Thiotrichales	Francisellaceae	Francisella_tularensis_WY96_3418_uid58811	1
Proteobacteria	Gammaproteobacteria	Thiotrichales	Francisellaceae	Francisella_TX077308_uid68321	1
Actinobacteria	Actinobacteria	Actinomycetales	Frankiaceae	Frankia_alni_ACN14a_uid58695	1
Actinobacteria	Actinobacteria	Actinomycetales	Frankiaceae	Frankia_CcI3_uid58397	1
Actinobacteria	Actinobacteria	Actinomycetales	Frankiaceae	Frankia_EAN1pec_uid58367	1
Actinobacteria	Actinobacteria	Actinomycetales	Frankiaceae	Frankia_EuI1c_uid42615	1
Actinobacteria	Actinobacteria	Actinomycetales	Frankiaceae	Frankia_symbiont_of_Datisca_glomerata_uid46257	1
Proteobacteria	Gammaproteobacteria	Xanthomonadales	Xanthomonadaceae	Frateuria_aurantia_DSM_6220_uid81775	1
Fusobacteria	Fusobacteriia	Fusobacteriales	Fusobacteriaceae	Fusobacterium_nucleatum_ATCC_25586_uid57885	1
Proteobacteria	Gammaproteobacteria	Pasteurellales	Pasteurellaceae	Gallibacterium_anatis_UMN179_uid66567	1
Proteobacteria	Betaproteobacteria	Gallionellales	Gallionellaceae	Gallionella_capsiferriformans_ES_2_uid51505	1
*	*	*	*	gamma_proteobacterium_HdN1_uid51635	1
Actinobacteria	Actinobacteria	Bifidobacteriales	Bifidobacteriaceae	Gardnerella_vaginalis_ATCC_14019_uid55487	1
Actinobacteria	Actinobacteria	Bifidobacteriales	Bifidobacteriaceae	Gardnerella_vaginalis_HMP9231_uid162045	1
Cyanobacteria	*	Oscillatoriales	*	Geitlerinema_PCC_7407_uid183007	1
Gemmatimonadetes	Gemmatimonadetes	Gemmatimonadales	Gemmatimonadaceae	Gemmatimonas_aurantiaca_T_27_uid58813	1
Firmicutes	Bacilli	Bacillales	Bacillaceae	Geobacillus_C56_T3_uid49467	1
Firmicutes	Bacilli	Bacillales	Bacillaceae	Geobacillus_kaustophilus_HTA426_uid58227	1
Firmicutes	Bacilli	Bacillales	Bacillaceae	Geobacillus_thermodenitrificans_NG80_2_uid58829	1
Firmicutes	Bacilli	Bacillales	Bacillaceae	Geobacillus_thermoleovorans_CCB_US3_UF5_uid82949	1
Firmicutes	Bacilli	Bacillales	Bacillaceae	Geobacillus_WCH70_uid59045	1
Firmicutes	Bacilli	Bacillales	Bacillaceae	Geobacillus_Y412MC52_uid55381	1
Firmicutes	Bacilli	Bacillales	Bacillaceae	Geobacillus_Y412MC61_uid41171	1
Proteobacteria	Deltaproteobacteria	Desulfuromonadales	Geobacteraceae	Geobacter_bemidjiensis_Bem_uid58749	1
Proteobacteria	Deltaproteobacteria	Desulfuromonadales	Geobacteraceae	Geobacter_FRC_32_uid58543	1
Proteobacteria	Deltaproteobacteria	Desulfuromonadales	Geobacteraceae	Geobacter_lovleyi_SZ_uid58713	1
Proteobacteria	Deltaproteobacteria	Desulfuromonadales	Geobacteraceae	Geobacter_M18_uid55771	1
Proteobacteria	Deltaproteobacteria	Desulfuromonadales	Geobacteraceae	Geobacter_M21_uid59037	1
Proteobacteria	Deltaproteobacteria	Desulfuromonadales	Geobacteraceae	Geobacter_metallireducens_GS_15_uid57731	1
Proteobacteria	Deltaproteobacteria	Desulfuromonadales	Geobacteraceae	Geobacter_sulfurreducens_KN400_uid161977	1
Proteobacteria	Deltaproteobacteria	Desulfuromonadales	Geobacteraceae	Geobacter_sulfurreducens_PCA_uid57743	1
Proteobacteria	Deltaproteobacteria	Desulfuromonadales	Geobacteraceae	Geobacter_uraniireducens_Rf4_uid58475	1
Actinobacteria	Actinobacteria	Actinomycetales	Geodermatophilaceae	Geodermatophilus_obscurus_DSM_43160_uid43725	1
Proteobacteria	Gammaproteobacteria	Alteromonadales	Alteromonadaceae	Glaciecola_4H_3_7_YE_5_uid66595	1
Proteobacteria	Gammaproteobacteria	Alteromonadales	Alteromonadaceae	Glaciecola_nitratireducens_FR1064_uid73759	1
Cyanobacteria	Gloeobacteria	Gloeobacterales	*	Gloeobacter_violaceus_PCC_7421_uid58011	1
Cyanobacteria	*	Chroococcales	*	Gloeocapsa_PCC_7428_uid183112	1
Actinobacteria	Actinobacteria	Actinomycetales	Gordoniaceae	Gordonia_bronchialis_DSM_43247_uid41403	1
Actinobacteria	Actinobacteria	Actinomycetales	Gordoniaceae	Gordonia_KTR9_uid174812	1
Actinobacteria	Actinobacteria	Actinomycetales	Gordoniaceae	Gordonia_polyisoprenivorans_VH2_uid86651	1
Bacteroidetes	Flavobacteriia	Flavobacteriales	Flavobacteriaceae	Gramella_forsetii_KT0803_uid58881	1
Acidobacteria	Acidobacteriia	Acidobacteriales	Acidobacteriaceae	Granulicella_mallensis_MP5ACTX8_uid49957	1
Proteobacteria	Gammaproteobacteria	Pasteurellales	Pasteurellaceae	Haemophilus_ducreyi_35000HP_uid57625	1
Proteobacteria	Gammaproteobacteria	Pasteurellales	Pasteurellaceae	Haemophilus_influenzae_10810_uid86647	1
Proteobacteria	Gammaproteobacteria	Pasteurellales	Pasteurellaceae	Haemophilus_influenzae_86_028NP_uid58093	1
Proteobacteria	Gammaproteobacteria	Pasteurellales	Pasteurellaceae	Haemophilus_influenzae_F3031_uid62123	1
Proteobacteria	Gammaproteobacteria	Pasteurellales	Pasteurellaceae	Haemophilus_influenzae_F3047_uid62097	1
Proteobacteria	Gammaproteobacteria	Pasteurellales	Pasteurellaceae	Haemophilus_influenzae_PittEE_uid58591	1
Proteobacteria	Gammaproteobacteria	Pasteurellales	Pasteurellaceae	Haemophilus_influenzae_PittGG_uid58593	1
Proteobacteria	Gammaproteobacteria	Pasteurellales	Pasteurellaceae	Haemophilus_influenzae_R2846_uid161921	1
Proteobacteria	Gammaproteobacteria	Pasteurellales	Pasteurellaceae	Haemophilus_influenzae_R2866_uid161923	1
Proteobacteria	Gammaproteobacteria	Pasteurellales	Pasteurellaceae	Haemophilus_influenzae_Rd_KW20_uid57771	1
Proteobacteria	Gammaproteobacteria	Pasteurellales	Pasteurellaceae	Haemophilus_parainfluenzae_T3T1_uid72801	1
Proteobacteria	Gammaproteobacteria	Pasteurellales	Pasteurellaceae	Haemophilus_parasuis_SH0165_uid59273	1
Proteobacteria	Gammaproteobacteria	Pasteurellales	Pasteurellaceae	Haemophilus_somnus_129PT_uid57929	1
Proteobacteria	Gammaproteobacteria	Pasteurellales	Pasteurellaceae	Haemophilus_somnus_2336_uid57979	1
Proteobacteria	Gammaproteobacteria	Oceanospirillales	Hahellaceae	Hahella_chejuensis_KCTC_2396_uid58483	1
Euryarchaeota	Halobacteria	Halobacteriales	Halobacteriaceae	Halalkalicoccus_jeotgali_B3_uid50305	1
Firmicutes	Clostridia	Halanaerobiales	Halanaerobiaceae	Halanaerobium_hydrogeniformans_uid60191	1
Firmicutes	Clostridia	Halanaerobiales	Halanaerobiaceae	Halanaerobium_praevalens_DSM_2228_uid161959	1
Proteobacteria	Deltaproteobacteria	Myxococcales	Kofleriaceae	Haliangium_ochraceum_DSM_14365_uid41425	1
Bacteroidetes	Sphingobacteriia	Sphingobacteriales	Saprospiraceae	Haliscomenobacter_hydrossis_DSM_1100_uid66777	1
Euryarchaeota	Halobacteria	Halobacteriales	Halobacteriaceae	Haloarcula_hispanica_ATCC_33960_uid72475	1
Euryarchaeota	Halobacteria	Halobacteriales	Halobacteriaceae	Haloarcula_marismortui_ATCC_43049_uid57719	1
Firmicutes	Bacilli	Bacillales	Bacillaceae	Halobacillus_halophilus_DSM_2266_uid162033	1
Euryarchaeota	Halobacteria	Halobacteriales	Halobacteriaceae	Halobacterium_NRC_1_uid57769	1
Euryarchaeota	Halobacteria	Halobacteriales	Halobacteriaceae	Halobacterium_salinarum_R1_uid61571	1
Firmicutes	Clostridia	Halanaerobiales	Halobacteroidaceae	Halobacteroides_halobius_DSM_5150_uid184862	1
Euryarchaeota	Halobacteria	Halobacteriales	Halobacteriaceae	Haloferax_mediterranei_ATCC_33500_uid167315	1
Euryarchaeota	Halobacteria	Halobacteriales	Halobacteriaceae	Haloferax_volcanii_DS2_uid46845	1
Euryarchaeota	Halobacteria	Halobacteriales	Halobacteriaceae	Halogeometricum_borinquense_DSM_11551_uid54919	1
Euryarchaeota	Halobacteria	Halobacteriales	Halobacteriaceae	Halomicrobium_mukohataei_DSM_12286_uid59107	1
Proteobacteria	Gammaproteobacteria	Oceanospirillales	Halomonadaceae	Halomonas_elongata_DSM_2581_uid52781	1
*	*	*	*	halophilic_archaeon_DL31_uid72619	1
Euryarchaeota	Halobacteria	Halobacteriales	Halobacteriaceae	Halopiger_xanaduensis_SH_6_uid68105	1
Euryarchaeota	Halobacteria	Halobacteriales	Halobacteriaceae	Haloquadratum_walsbyi_C23_uid162019	1
Euryarchaeota	Halobacteria	Halobacteriales	Halobacteriaceae	Haloquadratum_walsbyi_DSM_16790_uid58673	1
Euryarchaeota	Halobacteria	Halobacteriales	Halobacteriaceae	Halorhabdus_utahensis_DSM_12940_uid59189	1
Proteobacteria	Gammaproteobacteria	Chromatiales	Ectothiorhodospiraceae	Halorhodospira_halophila_SL1_uid58473	1
Euryarchaeota	Halobacteria	Halobacteriales	Halobacteriaceae	Halorubrum_lacusprofundi_ATCC_49239_uid58807	1
Euryarchaeota	Halobacteria	Halobacteriales	Halobacteriaceae	Haloterrigena_turkmenica_DSM_5511_uid43501	1
Cyanobacteria	*	Chroococcales	*	Halothece_PCC_7418_uid183338	1
Firmicutes	Clostridia	Halanaerobiales	Halanaerobiaceae	Halothermothrix_orenii_H_168_uid58585	1
Proteobacteria	Gammaproteobacteria	Chromatiales	Halothiobacillaceae	Halothiobacillus_neapolitanus_c2_uid41317	1
Euryarchaeota	Halobacteria	Halobacteriales	Halobacteriaceae	Halovivax_ruber_XH_70_uid184819	1
Proteobacteria	Epsilonproteobacteria	Campylobacterales	Helicobacteraceae	Helicobacter_hepaticus_ATCC_51449_uid57737	1
Proteobacteria	Epsilonproteobacteria	Campylobacterales	Helicobacteraceae	Helicobacter_mustelae_12198_uid46647	1
Firmicutes	Clostridia	Clostridiales	Heliobacteriaceae	Heliobacterium_modesticaldum_Ice1_uid58279	1
Proteobacteria	Deltaproteobacteria	Desulfurellales	Desulfurellaceae	Hippea_maritima_DSM_10411_uid65267	1
Aquificae	Aquificae	Aquificales	Aquificaceae	Hydrogenobacter_thermophilus_TK_6_uid159875	1
Aquificae	Aquificae	Aquificales	Aquificaceae	Hydrogenobacter_thermophilus_TK_6_uid45927	1
Aquificae	Aquificae	Aquificales	Aquificaceae	Hydrogenobaculum_Y04AAS1_uid58857	1
Crenarchaeota	Thermoprotei	Desulfurococcales	Pyrodictiaceae	Hyperthermus_butylicus_DSM_5456_uid57755	1
Proteobacteria	Gammaproteobacteria	Alteromonadales	Idiomarinaceae	Idiomarina_loihiensis_L2TR_uid58087	1
Crenarchaeota	Thermoprotei	Desulfurococcales	Desulfurococcaceae	Ignicoccus_hospitalis_KIN4_I_uid58365	1
Crenarchaeota	Thermoprotei	Desulfurococcales	Desulfurococcaceae	Ignisphaera_aggregans_DSM_17230_uid51875	1
Fusobacteria	Fusobacteriia	Fusobacteriales	Fusobacteriaceae	Ilyobacter_polytropus_DSM_2926_uid59769	1
Actinobacteria	Actinobacteria	Actinomycetales	Intrasporangiaceae	Intrasporangium_calvum_DSM_43043_uid61729	1
Actinobacteria	Actinobacteria	Actinomycetales	Promicromonosporaceae	Isoptericola_variabilis_225_uid67501	1
Planctomycetes	Planctomycetia	Planctomycetales	Planctomycetaceae	Isosphaera_pallida_ATCC_43644_uid62207	1
Proteobacteria	Betaproteobacteria	Burkholderiales	Oxalobacteraceae	Janthinobacterium_Marseille_uid58603	1
Actinobacteria	Actinobacteria	Actinomycetales	Jonesiaceae	Jonesia_denitrificans_DSM_20603_uid59053	1
Proteobacteria	Gammaproteobacteria	Oceanospirillales	Alcanivoracaceae	Kangiella_koreensis_DSM_16069_uid59209	1
Actinobacteria	Actinobacteria	Actinomycetales	Kineosporiaceae	Kineococcus_radiotolerans_SRS30216_uid58067	1
Actinobacteria	Actinobacteria	Actinomycetales	Streptomycetaceae	Kitasatospora_setae_KM_6054_uid77027	1
Proteobacteria	Gammaproteobacteria	Enterobacteriales	Enterobacteriaceae	Klebsiella_oxytoca_E718_uid170256	1
Proteobacteria	Gammaproteobacteria	Enterobacteriales	Enterobacteriaceae	Klebsiella_oxytoca_KCTC_1686_uid83159	1
Proteobacteria	Gammaproteobacteria	Enterobacteriales	Enterobacteriaceae	Klebsiella_pneumoniae_1084_uid174151	1
Proteobacteria	Gammaproteobacteria	Enterobacteriales	Enterobacteriaceae	Klebsiella_pneumoniae_342_uid59145	1
Proteobacteria	Gammaproteobacteria	Enterobacteriales	Enterobacteriaceae	Klebsiella_pneumoniae_HS11286_uid84387	1
Proteobacteria	Gammaproteobacteria	Enterobacteriales	Enterobacteriaceae	Klebsiella_pneumoniae_KCTC_2242_uid162147	1
Proteobacteria	Gammaproteobacteria	Enterobacteriales	Enterobacteriaceae	Klebsiella_pneumoniae_MGH_78578_uid57619	1
Proteobacteria	Gammaproteobacteria	Enterobacteriales	Enterobacteriaceae	Klebsiella_pneumoniae_NTUH_K2044_uid59073	1
Proteobacteria	Gammaproteobacteria	Enterobacteriales	Enterobacteriaceae	Klebsiella_variicola_At_22_uid42113	1
Actinobacteria	Actinobacteria	Actinomycetales	Micrococcaceae	Kocuria_rhizophila_DC2201_uid59099	1
Actinobacteria	Actinobacteria	Actinomycetales	Nocardioidaceae	Kribbella_flavida_DSM_17836_uid43465	1
Bacteroidetes	Flavobacteriia	Flavobacteriales	Flavobacteriaceae	Krokinobacter_4H_3_7_5_uid66593	1
Firmicutes	Bacilli	Bacillales	Alicyclobacillaceae	Kyrpidia_tusciae_DSM_2912_uid48361	1
Actinobacteria	Actinobacteria	Actinomycetales	Dermacoccaceae	Kytococcus_sedentarius_DSM_20547_uid59071	1
Bacteroidetes	Flavobacteriia	Flavobacteriales	Flavobacteriaceae	Lacinutrix_5H_3_7_4_uid68067	1
Firmicutes	Bacilli	Lactobacillales	Lactobacillaceae	Lactobacillus_acidophilus_30SC_uid63605	1
Firmicutes	Bacilli	Lactobacillales	Lactobacillaceae	Lactobacillus_acidophilus_NCFM_uid57685	1
Firmicutes	Bacilli	Lactobacillales	Lactobacillaceae	Lactobacillus_amylovorus_GRL1118_uid160233	1
Firmicutes	Bacilli	Lactobacillales	Lactobacillaceae	Lactobacillus_amylovorus_GRL_1112_uid61179	1
Firmicutes	Bacilli	Lactobacillales	Lactobacillaceae	Lactobacillus_brevis_ATCC_367_uid57989	1
Firmicutes	Bacilli	Lactobacillales	Lactobacillaceae	Lactobacillus_buchneri_NRRL_B_30929_uid66205	1
Firmicutes	Bacilli	Lactobacillales	Lactobacillaceae	Lactobacillus_buchneri_uid73657	1
Firmicutes	Bacilli	Lactobacillales	Lactobacillaceae	Lactobacillus_casei_ATCC_334_uid57985	1
Firmicutes	Bacilli	Lactobacillales	Lactobacillaceae	Lactobacillus_casei_BD_II_uid162119	1
Firmicutes	Bacilli	Lactobacillales	Lactobacillaceae	Lactobacillus_casei_BL23_uid59237	1
Firmicutes	Bacilli	Lactobacillales	Lactobacillaceae	Lactobacillus_casei_LC2W_uid162121	1
Firmicutes	Bacilli	Lactobacillales	Lactobacillaceae	Lactobacillus_casei_W56_uid178736	1
Firmicutes	Bacilli	Lactobacillales	Lactobacillaceae	Lactobacillus_casei_Zhang_uid50673	1
Firmicutes	Bacilli	Lactobacillales	Lactobacillaceae	Lactobacillus_crispatus_ST1_uid48359	1
Firmicutes	Bacilli	Lactobacillales	Lactobacillaceae	Lactobacillus_delbrueckii_bulgaricus_2038_uid161929	1
Firmicutes	Bacilli	Lactobacillales	Lactobacillaceae	Lactobacillus_delbrueckii_bulgaricus_ATCC_11842_uid58647	1
Firmicutes	Bacilli	Lactobacillales	Lactobacillaceae	Lactobacillus_delbrueckii_bulgaricus_ATCC_BAA_365_uid57987	1
Firmicutes	Bacilli	Lactobacillales	Lactobacillaceae	Lactobacillus_delbrueckii_bulgaricus_ND02_uid60621	1
Firmicutes	Bacilli	Lactobacillales	Lactobacillaceae	Lactobacillus_fermentum_CECT_5716_uid162003	1
Firmicutes	Bacilli	Lactobacillales	Lactobacillaceae	Lactobacillus_fermentum_IFO_3956_uid58865	1
Firmicutes	Bacilli	Lactobacillales	Lactobacillaceae	Lactobacillus_gasseri_ATCC_33323_uid57687	1
Firmicutes	Bacilli	Lactobacillales	Lactobacillaceae	Lactobacillus_helveticus_DPC_4571_uid58761	1
Firmicutes	Bacilli	Lactobacillales	Lactobacillaceae	Lactobacillus_helveticus_H10_uid162017	1
Firmicutes	Bacilli	Lactobacillales	Lactobacillaceae	Lactobacillus_helveticus_R0052_uid174439	1
Firmicutes	Bacilli	Lactobacillales	Lactobacillaceae	Lactobacillus_johnsonii_DPC_6026_uid162057	1
Firmicutes	Bacilli	Lactobacillales	Lactobacillaceae	Lactobacillus_johnsonii_FI9785_uid41735	1
Firmicutes	Bacilli	Lactobacillales	Lactobacillaceae	Lactobacillus_johnsonii_NCC_533_uid58029	1
Firmicutes	Bacilli	Lactobacillales	Lactobacillaceae	Lactobacillus_kefiranofaciens_ZW3_uid67985	1
Firmicutes	Bacilli	Lactobacillales	Lactobacillaceae	Lactobacillus_plantarum_JDM1_uid59361	1
Firmicutes	Bacilli	Lactobacillales	Lactobacillaceae	Lactobacillus_plantarum_ST_III_uid53537	1
Firmicutes	Bacilli	Lactobacillales	Lactobacillaceae	Lactobacillus_plantarum_WCFS1_uid62911	1
Firmicutes	Bacilli	Lactobacillales	Lactobacillaceae	Lactobacillus_reuteri_DSM_20016_uid58471	1
Firmicutes	Bacilli	Lactobacillales	Lactobacillaceae	Lactobacillus_reuteri_JCM_1112_uid58875	1
Firmicutes	Bacilli	Lactobacillales	Lactobacillaceae	Lactobacillus_reuteri_SD2112_uid55357	1
Firmicutes	Bacilli	Lactobacillales	Lactobacillaceae	Lactobacillus_rhamnosus_ATCC_8530_uid162169	1
Firmicutes	Bacilli	Lactobacillales	Lactobacillaceae	Lactobacillus_rhamnosus_GG_uid161983	1
Firmicutes	Bacilli	Lactobacillales	Lactobacillaceae	Lactobacillus_rhamnosus_GG_uid59313	1
Firmicutes	Bacilli	Lactobacillales	Lactobacillaceae	Lactobacillus_rhamnosus_Lc_705_uid59315	1
Firmicutes	Bacilli	Lactobacillales	Lactobacillaceae	Lactobacillus_ruminis_ATCC_27782_uid73417	1
Firmicutes	Bacilli	Lactobacillales	Lactobacillaceae	Lactobacillus_salivarius_CECT_5713_uid162005	1
Firmicutes	Bacilli	Lactobacillales	Lactobacillaceae	Lactobacillus_salivarius_UCC118_uid58233	1
Firmicutes	Bacilli	Lactobacillales	Lactobacillaceae	Lactobacillus_sanfranciscensis_TMW_1_1304_uid72937	1
Firmicutes	Bacilli	Lactobacillales	Streptococcaceae	Lactococcus_garvieae_ATCC_49156_uid73413	1
Firmicutes	Bacilli	Lactobacillales	Streptococcaceae	Lactococcus_garvieae_Lg2_uid161935	1
Firmicutes	Bacilli	Lactobacillales	Streptococcaceae	Lactococcus_lactis_cremoris_A76_uid160937	1
Firmicutes	Bacilli	Lactobacillales	Streptococcaceae	Lactococcus_lactis_cremoris_MG1363_uid58837	1
Firmicutes	Bacilli	Lactobacillales	Streptococcaceae	Lactococcus_lactis_cremoris_NZ9000_uid167481	1
Firmicutes	Bacilli	Lactobacillales	Streptococcaceae	Lactococcus_lactis_cremoris_SK11_uid57983	1
Firmicutes	Bacilli	Lactobacillales	Streptococcaceae	Lactococcus_lactis_cremoris_UC509_9_uid179384	1
Firmicutes	Bacilli	Lactobacillales	Streptococcaceae	Lactococcus_lactis_CV56_uid160253	1
Firmicutes	Bacilli	Lactobacillales	Streptococcaceae	Lactococcus_lactis_Il1403_uid57671	1
Firmicutes	Bacilli	Lactobacillales	Streptococcaceae	Lactococcus_lactis_KF147_uid42831	1
Proteobacteria	Betaproteobacteria	Neisseriales	Neisseriaceae	Laribacter_hongkongensis_HLHK9_uid59265	1
Proteobacteria	Deltaproteobacteria	Desulfovibrionales	Desulfovibrionaceae	Lawsonia_intracellularis_N343_uid186598	1
Proteobacteria	Deltaproteobacteria	Desulfovibrionales	Desulfovibrionaceae	Lawsonia_intracellularis_PHE_MN1_00_uid61575	1
Bacteroidetes	Cytophagia	Cytophagales	Cytophagaceae	Leadbetterella_byssophila_DSM_17132_uid60161	1
Proteobacteria	Gammaproteobacteria	Legionellales	Coxiellaceae	Legionella_longbeachae_NSW150_uid46099	1
Proteobacteria	Gammaproteobacteria	Legionellales	Coxiellaceae	Legionella_pneumophila_2300_99_Alcoy_uid48801	1
Proteobacteria	Gammaproteobacteria	Legionellales	Coxiellaceae	Legionella_pneumophila_ATCC_43290_uid86885	1
Proteobacteria	Gammaproteobacteria	Legionellales	Coxiellaceae	Legionella_pneumophila_Corby_uid58733	1
Proteobacteria	Gammaproteobacteria	Legionellales	Coxiellaceae	Legionella_pneumophila_HL06041035_uid170534	1
Proteobacteria	Gammaproteobacteria	Legionellales	Coxiellaceae	Legionella_pneumophila_Lens_uid58209	1
Proteobacteria	Gammaproteobacteria	Legionellales	Coxiellaceae	Legionella_pneumophila_Lorraine_uid170535	1
Proteobacteria	Gammaproteobacteria	Legionellales	Coxiellaceae	Legionella_pneumophila_Paris_uid58211	1
Proteobacteria	Gammaproteobacteria	Legionellales	Coxiellaceae	Legionella_pneumophila_Philadelphia_1_uid57609	1
Actinobacteria	Actinobacteria	Actinomycetales	Microbacteriaceae	Leifsonia_xyli_CTCB07_uid57759	1
Cyanobacteria	*	Oscillatoriales	*	Leptolyngbya_PCC_7376_uid182928	1
Spirochaetes	Spirochaetia	Spirochaetales	Leptospiraceae	Leptospira_biflexa_serovar_Patoc__Patoc_1__Ames__uid58511	1
Spirochaetes	Spirochaetia	Spirochaetales	Leptospiraceae	Leptospira_biflexa_serovar_Patoc__Patoc_1__Paris__uid58993	1
Spirochaetes	Spirochaetia	Spirochaetales	Leptospiraceae	Leptospira_borgpetersenii_serovar_Hardjo_bovis_JB197_uid58509	1
Spirochaetes	Spirochaetia	Spirochaetales	Leptospiraceae	Leptospira_borgpetersenii_serovar_Hardjo_bovis_L550_uid58507	1
Spirochaetes	Spirochaetia	Spirochaetales	Leptospiraceae	Leptospira_interrogans_serovar_Copenhageni_Fiocruz_L1_130_uid58065	1
Spirochaetes	Spirochaetia	Spirochaetales	Leptospiraceae	Leptospira_interrogans_serovar_Lai_56601_uid57881	1
Spirochaetes	Spirochaetia	Spirochaetales	Leptospiraceae	Leptospira_interrogans_serovar_Lai_IPAV_uid161957	1
Nitrospirae	Nitrospira	Nitrospirales	Nitrospiraceae	Leptospirillum_ferriphilum_ML_04_uid175904	1
Nitrospirae	Nitrospira	Nitrospirales	Nitrospiraceae	Leptospirillum_ferrooxidans_C2_3_uid158171	1
Proteobacteria	Betaproteobacteria	Burkholderiales	*	Leptothrix_cholodnii_SP_6_uid58971	1
Firmicutes	Bacilli	Lactobacillales	Leuconostocaceae	Leuconostoc_carnosum_JB16_uid176371	1
Firmicutes	Bacilli	Lactobacillales	Leuconostocaceae	Leuconostoc_citreum_KM20_uid58481	1
Firmicutes	Bacilli	Lactobacillales	Leuconostocaceae	Leuconostoc_gasicomitatum_LMG_18811_uid50385	1
Firmicutes	Bacilli	Lactobacillales	Leuconostocaceae	Leuconostoc_gelidum_JB7_uid175682	1
Firmicutes	Bacilli	Lactobacillales	Leuconostocaceae	Leuconostoc_kimchii_IMSNU_11154_uid48589	1
Firmicutes	Bacilli	Lactobacillales	Leuconostocaceae	Leuconostoc_mesenteroides_ATCC_8293_uid57919	1
Firmicutes	Bacilli	Lactobacillales	Leuconostocaceae	Leuconostoc_mesenteroides_J18_uid84337	1
Firmicutes	Bacilli	Bacillales	Listeriaceae	Listeria_innocua_Clip11262_uid61567	1
Firmicutes	Bacilli	Bacillales	Listeriaceae	Listeria_ivanovii_PAM_55_uid73473	1
Firmicutes	Bacilli	Bacillales	Listeriaceae	Listeria_monocytogenes_07PF0776_uid162185	1
Firmicutes	Bacilli	Bacillales	Listeriaceae	Listeria_monocytogenes_08_5923_uid43727	1
Firmicutes	Bacilli	Bacillales	Listeriaceae	Listeria_monocytogenes_10403S_uid54461	1
Firmicutes	Bacilli	Bacillales	Listeriaceae	Listeria_monocytogenes_ATCC_19117_uid175109	1
Firmicutes	Bacilli	Bacillales	Listeriaceae	Listeria_monocytogenes_Clip80459_uid59317	1
Firmicutes	Bacilli	Bacillales	Listeriaceae	Listeria_monocytogenes_EGD_e_uid61583	1
Firmicutes	Bacilli	Bacillales	Listeriaceae	Listeria_monocytogenes_Finland_1998_uid54443	1
Firmicutes	Bacilli	Bacillales	Listeriaceae	Listeria_monocytogenes_FSL_R2_561_uid54441	1
Firmicutes	Bacilli	Bacillales	Listeriaceae	Listeria_monocytogenes_HCC23_uid59203	1
Firmicutes	Bacilli	Bacillales	Listeriaceae	Listeria_monocytogenes_J0161_uid54459	1
Firmicutes	Bacilli	Bacillales	Listeriaceae	Listeria_monocytogenes_L312_uid175768	1
Firmicutes	Bacilli	Bacillales	Listeriaceae	Listeria_monocytogenes_M7_uid162131	1
Firmicutes	Bacilli	Bacillales	Listeriaceae	Listeria_monocytogenes_serotype_4a_L99_uid161953	1
Firmicutes	Bacilli	Bacillales	Listeriaceae	Listeria_monocytogenes_serotype_4b_F2365_uid57689	1
Firmicutes	Bacilli	Bacillales	Listeriaceae	Listeria_monocytogenes_serotype_4b_LL195_uid182103	1
Firmicutes	Bacilli	Bacillales	Listeriaceae	Listeria_monocytogenes_serotype_7_SLCC2482_uid174871	1
Firmicutes	Bacilli	Bacillales	Listeriaceae	Listeria_monocytogenes_SLCC2372_uid174872	1
Firmicutes	Bacilli	Bacillales	Listeriaceae	Listeria_monocytogenes_SLCC2376_uid175111	1
Firmicutes	Bacilli	Bacillales	Listeriaceae	Listeria_monocytogenes_SLCC2378_uid175105	1
Firmicutes	Bacilli	Bacillales	Listeriaceae	Listeria_monocytogenes_SLCC2479_uid175108	1
Firmicutes	Bacilli	Bacillales	Listeriaceae	Listeria_monocytogenes_SLCC2540_uid175106	1
Firmicutes	Bacilli	Bacillales	Listeriaceae	Listeria_monocytogenes_SLCC2755_uid52455	1
Firmicutes	Bacilli	Bacillales	Listeriaceae	Listeria_monocytogenes_SLCC5850_uid175110	1
Firmicutes	Bacilli	Bacillales	Listeriaceae	Listeria_monocytogenes_SLCC7179_uid175107	1
Firmicutes	Bacilli	Bacillales	Listeriaceae	Listeria_monocytogenes_uid43671	1
Firmicutes	Bacilli	Bacillales	Listeriaceae	Listeria_seeligeri_serovar_1_2b_SLCC3954_uid46215	1
Firmicutes	Bacilli	Bacillales	Listeriaceae	Listeria_welshimeri_serovar_6b_SLCC5334_uid61605	1
Firmicutes	Bacilli	Bacillales	Bacillaceae	Lysinibacillus_sphaericus_C3_41_uid58945	1
Firmicutes	Bacilli	Bacillales	Staphylococcaceae	Macrococcus_caseolyticus_JCSC5402_uid59003	1
Proteobacteria	Alphaproteobacteria	Magnetococcales	Magnetococcaceae	Magnetococcus_MC_1_uid57833	1
Firmicutes	Clostridia	Thermoanaerobacterales	Thermoanaerobacterales Family IV. Incertae Sedis	Mahella_australiensis_50_1_BON_uid66917	1
Proteobacteria	Gammaproteobacteria	Pasteurellales	Pasteurellaceae	Mannheimia_succiniciproducens_MBEL55E_uid58197	1
Deinococcus-Thermus	Deinococci	Thermales	Thermaceae	Marinithermus_hydrothermalis_DSM_14884_uid65783	1
Thermotogae	Thermotogae	Thermotogales	Thermotogaceae	Marinitoga_piezophila_KA3_uid81629	1
Proteobacteria	Gammaproteobacteria	Alteromonadales	Alteromonadaceae	Marinobacter_adhaerens_HP15_uid162009	1
Proteobacteria	Gammaproteobacteria	Alteromonadales	Alteromonadaceae	Marinobacter_aquaeolei_VT8_uid59419	1
Proteobacteria	Gammaproteobacteria	Alteromonadales	Alteromonadaceae	Marinobacter_BSs20148_uid171995	1
Proteobacteria	Gammaproteobacteria	Alteromonadales	Alteromonadaceae	Marinobacter_hydrocarbonoclasticus_ATCC_49840_uid162203	1
Proteobacteria	Gammaproteobacteria	Oceanospirillales	Oceanospirillaceae	Marinomonas_mediterranea_MMB_1_uid64753	1
Proteobacteria	Gammaproteobacteria	Oceanospirillales	Oceanospirillaceae	Marinomonas_MWYL1_uid58715	1
Proteobacteria	Gammaproteobacteria	Oceanospirillales	Oceanospirillaceae	Marinomonas_posidonica_IVIA_Po_181_uid67323	1
Bacteroidetes	Cytophagia	Cytophagales	Flammeovirgaceae	Marivirga_tractuosa_DSM_4126_uid60837	1
Deinococcus-Thermus	Deinococci	Thermales	Thermaceae	Meiothermus_silvanus_DSM_9946_uid49485	1
Ignavibacteria	Ignavibacteria	Ignavibacteriales	Ignavibacteriaceae	Melioribacter_roseus_P3M_uid170941	1
Firmicutes	Bacilli	Lactobacillales	Enterococcaceae	Melissococcus_plutonius_ATCC_35311_uid66803	1
Firmicutes	Bacilli	Lactobacillales	Enterococcaceae	Melissococcus_plutonius_DAT561_uid89371	1
Tenericutes	Mollicutes	Entomoplasmatales	Entomoplasmataceae	Mesoplasma_florum_L1_uid58055	1
Thermotogae	Thermotogae	Thermotogales	Thermotogaceae	Mesotoga_prima_MesG1_Ag_4_2_uid52599	1
Crenarchaeota	Thermoprotei	Sulfolobales	Sulfolobaceae	Metallosphaera_cuprina_Ar_4_uid66329	1
Crenarchaeota	Thermoprotei	Sulfolobales	Sulfolobaceae	Metallosphaera_sedula_DSM_5348_uid58717	1
Euryarchaeota	Methanobacteria	Methanobacteriales	Methanobacteriaceae	Methanobacterium_AL_21_uid63623	1
Euryarchaeota	Methanobacteria	Methanobacteriales	Methanobacteriaceae	Methanobacterium_SWAN_1_uid67359	1
Euryarchaeota	Methanobacteria	Methanobacteriales	Methanobacteriaceae	Methanobrevibacter_ruminantium_M1_uid45857	1
Euryarchaeota	Methanobacteria	Methanobacteriales	Methanobacteriaceae	Methanobrevibacter_smithii_ATCC_35061_uid58827	1
Euryarchaeota	Methanococci	Methanococcales	Methanocaldococcaceae	Methanocaldococcus_fervens_AG86_uid59347	1
Euryarchaeota	Methanococci	Methanococcales	Methanocaldococcaceae	Methanocaldococcus_FS406_22_uid42499	1
Euryarchaeota	Methanococci	Methanococcales	Methanocaldococcaceae	Methanocaldococcus_infernus_ME_uid48803	1
Euryarchaeota	Methanococci	Methanococcales	Methanocaldococcaceae	Methanocaldococcus_jannaschii_DSM_2661_uid57713	1
Euryarchaeota	Methanococci	Methanococcales	Methanocaldococcaceae	Methanocaldococcus_vulcanius_M7_uid41131	1
Euryarchaeota	Methanomicrobia	Methanocellales	Methanocellaceae	Methanocella_arvoryzae_MRE50_uid61623	1
Euryarchaeota	Methanomicrobia	Methanocellales	Methanocellaceae	Methanocella_conradii_HZ254_uid157911	1
Euryarchaeota	Methanomicrobia	Methanocellales	Methanocellaceae	Methanocella_paludicola_SANAE_uid42887	1
Euryarchaeota	Methanomicrobia	Methanosarcinales	Methanosarcinaceae	Methanococcoides_burtonii_DSM_6242_uid58023	1
Euryarchaeota	Methanococci	Methanococcales	Methanococcaceae	Methanococcus_aeolicus_Nankai_3_uid58823	1
Euryarchaeota	Methanococci	Methanococcales	Methanococcaceae	Methanococcus_maripaludis_C5_uid58741	1
Euryarchaeota	Methanococci	Methanococcales	Methanococcaceae	Methanococcus_maripaludis_C6_uid58947	1
Euryarchaeota	Methanococci	Methanococcales	Methanococcaceae	Methanococcus_maripaludis_C7_uid58847	1
Euryarchaeota	Methanococci	Methanococcales	Methanococcaceae	Methanococcus_maripaludis_S2_uid58035	1
Euryarchaeota	Methanococci	Methanococcales	Methanococcaceae	Methanococcus_maripaludis_X1_uid70729	1
Euryarchaeota	Methanococci	Methanococcales	Methanococcaceae	Methanococcus_vannielii_SB_uid58767	1
Euryarchaeota	Methanococci	Methanococcales	Methanococcaceae	Methanococcus_voltae_A3_uid49529	1
Euryarchaeota	Methanomicrobia	Methanomicrobiales	Methanocorpusculaceae	Methanocorpusculum_labreanum_Z_uid58785	1
Euryarchaeota	Methanomicrobia	Methanomicrobiales	Methanomicrobiaceae	Methanoculleus_bourgensis_MS2_uid171377	1
Euryarchaeota	Methanomicrobia	Methanomicrobiales	Methanomicrobiaceae	Methanoculleus_marisnigri_JR1_uid58561	1
Euryarchaeota	Methanomicrobia	Methanosarcinales	Methanosarcinaceae	Methanohalobium_evestigatum_Z_7303_uid49857	1
Euryarchaeota	Methanomicrobia	Methanosarcinales	Methanosarcinaceae	Methanohalophilus_mahii_DSM_5219_uid47313	1
Euryarchaeota	Methanomicrobia	Methanosarcinales	Methanosarcinaceae	Methanolobus_psychrophilus_R15_uid177925	1
Euryarchaeota	Methanomicrobia	Methanosarcinales	Methanosarcinaceae	Methanomethylovorans_hollandica_DSM_15978_uid184864	1
Euryarchaeota	Methanomicrobia	Methanomicrobiales	Methanomicrobiaceae	Methanoplanus_petrolearius_DSM_11571_uid52695	1
Euryarchaeota	Methanopyri	Methanopyrales	Methanopyraceae	Methanopyrus_kandleri_AV19_uid57883	1
Euryarchaeota	Methanomicrobia	Methanomicrobiales	Methanoregulaceae	Methanoregula_boonei_6A8_uid58815	1
Euryarchaeota	Methanomicrobia	Methanosarcinales	Methanosaetaceae	Methanosaeta_concilii_GP6_uid66207	1
Euryarchaeota	Methanomicrobia	Methanosarcinales	Methanosaetaceae	Methanosaeta_harundinacea_6Ac_uid81199	1
Euryarchaeota	Methanomicrobia	Methanosarcinales	Methanosaetaceae	Methanosaeta_thermophila_PT_uid58469	1
Euryarchaeota	Methanomicrobia	Methanosarcinales	Methanosarcinaceae	Methanosalsum_zhilinae_DSM_4017_uid68249	1
Euryarchaeota	Methanomicrobia	Methanosarcinales	Methanosarcinaceae	Methanosarcina_acetivorans_C2A_uid57879	1
Euryarchaeota	Methanomicrobia	Methanosarcinales	Methanosarcinaceae	Methanosarcina_barkeri_Fusaro_uid57715	1
Euryarchaeota	Methanomicrobia	Methanosarcinales	Methanosarcinaceae	Methanosarcina_mazei_Go1_uid57893	1
Euryarchaeota	Methanobacteria	Methanobacteriales	Methanobacteriaceae	Methanosphaera_stadtmanae_DSM_3091_uid58407	1
Euryarchaeota	Methanomicrobia	Methanomicrobiales	Methanoregulaceae	Methanosphaerula_palustris_E1_9c_uid59193	1
Euryarchaeota	Methanomicrobia	Methanomicrobiales	Methanospirillaceae	Methanospirillum_hungatei_JF_1_uid58181	1
Euryarchaeota	Methanobacteria	Methanobacteriales	Methanobacteriaceae	Methanothermobacter_marburgensis_Marburg_uid51637	1
Euryarchaeota	Methanobacteria	Methanobacteriales	Methanobacteriaceae	Methanothermobacter_thermautotrophicus_Delta_H_uid57877	1
Euryarchaeota	Methanococci	Methanococcales	Methanococcaceae	Methanothermococcus_okinawensis_IH1_uid51535	1
Euryarchaeota	Methanobacteria	Methanobacteriales	Methanothermaceae	Methanothermus_fervidus_DSM_2088_uid60167	1
Euryarchaeota	Methanococci	Methanococcales	Methanocaldococcaceae	Methanotorris_igneus_Kol_5_uid67321	1
Verrucomicrobia	*	Methylacidiphilales	Methylacidiphilaceae	Methylacidiphilum_infernorum_V4_uid59161	1
Proteobacteria	Betaproteobacteria	Burkholderiales	*	Methylibium_petroleiphilum_PM1_uid58085	1
Proteobacteria	Betaproteobacteria	Methylophilales	Methylophilaceae	Methylobacillus_flagellatus_KT_uid58049	1
Proteobacteria	Gammaproteobacteria	Methylococcales	Methylococcaceae	Methylococcus_capsulatus_Bath_uid57607	1
Proteobacteria	Gammaproteobacteria	Methylococcales	Methylococcaceae	Methylomicrobium_alcaliphilum_uid77119	1
Proteobacteria	Gammaproteobacteria	Methylococcales	Methylococcaceae	Methylomonas_methanica_MC09_uid67363	1
Proteobacteria	Gammaproteobacteria	Thiotrichales	Piscirickettsiaceae	Methylophaga_JAM1_uid162947	1
Proteobacteria	Gammaproteobacteria	Thiotrichales	Piscirickettsiaceae	Methylophaga_JAM7_uid162949	1
Proteobacteria	Betaproteobacteria	Methylophilales	Methylophilaceae	Methylotenera_301_uid49469	1
Proteobacteria	Betaproteobacteria	Methylophilales	Methylophilaceae	Methylotenera_mobilis_JLW8_uid59373	1
Proteobacteria	Betaproteobacteria	Methylophilales	Methylophilaceae	Methylovorus_glucosetrophus_SIP3_4_uid59367	1
Proteobacteria	Betaproteobacteria	Methylophilales	Methylophilaceae	Methylovorus_MP688_uid60723	1
Actinobacteria	Actinobacteria	Actinomycetales	Microbacteriaceae	Microbacterium_testaceum_StLB037_uid62789	1
Actinobacteria	Actinobacteria	Actinomycetales	Micrococcaceae	Micrococcus_luteus_NCTC_2665_uid59033	1
Cyanobacteria	*	Oscillatoriales	*	Microcoleus_PCC_7113_uid183114	1
Cyanobacteria	*	Chroococcales	*	Microcystis_aeruginosa_NIES_843_uid59101	1
Actinobacteria	Actinobacteria	Actinomycetales	Propionibacteriaceae	Microlunatus_phosphovorus_NM_1_uid68055	1
Actinobacteria	Actinobacteria	Actinomycetales	Micromonosporaceae	Micromonospora_aurantiaca_ATCC_27029_uid42501	1
Actinobacteria	Actinobacteria	Actinomycetales	Micromonosporaceae	Micromonospora_L5_uid45895	1
Actinobacteria	Actinobacteria	Actinomycetales	Geodermatophilaceae	Modestobacter_marinus_uid167487	1
Firmicutes	Clostridia	Thermoanaerobacterales	Thermoanaerobacteraceae	Moorella_thermoacetica_ATCC_39073_uid58051	1
Proteobacteria	Gammaproteobacteria	Pseudomonadales	Moraxellaceae	Moraxella_catarrhalis_RH4_uid48809	1
Bacteroidetes	Flavobacteriia	Flavobacteriales	Flavobacteriaceae	Muricauda_ruestringensis_DSM_13258_uid72479	1
Actinobacteria	Actinobacteria	Actinomycetales	Mycobacteriaceae	Mycobacterium_abscessus_ATCC_19977_uid61613	1
Actinobacteria	Actinobacteria	Actinomycetales	Mycobacteriaceae	Mycobacterium_africanum_GM041182_uid68839	1
Actinobacteria	Actinobacteria	Actinomycetales	Mycobacteriaceae	Mycobacterium_avium_104_uid57693	1
Actinobacteria	Actinobacteria	Actinomycetales	Mycobacteriaceae	Mycobacterium_avium_paratuberculosis_K_10_uid57699	1
Actinobacteria	Actinobacteria	Actinomycetales	Mycobacteriaceae	Mycobacterium_bovis_AF2122_97_uid57695	1
Actinobacteria	Actinobacteria	Actinomycetales	Mycobacteriaceae	Mycobacterium_bovis_BCG_Mexico_uid86889	1
Actinobacteria	Actinobacteria	Actinomycetales	Mycobacteriaceae	Mycobacterium_bovis_BCG_Pasteur_1173P2_uid58781	1
Actinobacteria	Actinobacteria	Actinomycetales	Mycobacteriaceae	Mycobacterium_bovis_BCG_Tokyo_172_uid59281	1
Actinobacteria	Actinobacteria	Actinomycetales	Mycobacteriaceae	Mycobacterium_canettii_CIPT_140010059_uid70731	1
Actinobacteria	Actinobacteria	Actinomycetales	Mycobacteriaceae	Mycobacterium_canettii_CIPT_140060008_uid184829	1
Actinobacteria	Actinobacteria	Actinomycetales	Mycobacteriaceae	Mycobacterium_canettii_CIPT_140070008_uid184832	1
Actinobacteria	Actinobacteria	Actinomycetales	Mycobacteriaceae	Mycobacterium_canettii_CIPT_140070010_uid184828	1
Actinobacteria	Actinobacteria	Actinomycetales	Mycobacteriaceae	Mycobacterium_canettii_CIPT_140070017_uid184830	1
Actinobacteria	Actinobacteria	Actinomycetales	Mycobacteriaceae	Mycobacterium_chubuense_NBB4_uid168322	1
Actinobacteria	Actinobacteria	Actinomycetales	Mycobacteriaceae	Mycobacterium_gilvum_PYR_GCK_uid59421	1
Actinobacteria	Actinobacteria	Actinomycetales	Mycobacteriaceae	Mycobacterium_gilvum_Spyr1_uid61403	1
Actinobacteria	Actinobacteria	Actinomycetales	Mycobacteriaceae	Mycobacterium_indicus_pranii_MTCC_9506_uid175523	1
Actinobacteria	Actinobacteria	Actinomycetales	Mycobacteriaceae	Mycobacterium_intracellulare_ATCC_13950_uid167994	1
Actinobacteria	Actinobacteria	Actinomycetales	Mycobacteriaceae	Mycobacterium_intracellulare_MOTT_02_uid89387	1
Actinobacteria	Actinobacteria	Actinomycetales	Mycobacteriaceae	Mycobacterium_intracellulare_MOTT_64_uid89385	1
Actinobacteria	Actinobacteria	Actinomycetales	Mycobacteriaceae	Mycobacterium_JDM601_uid67369	1
Actinobacteria	Actinobacteria	Actinomycetales	Mycobacteriaceae	Mycobacterium_JLS_uid58489	1
Actinobacteria	Actinobacteria	Actinomycetales	Mycobacteriaceae	Mycobacterium_KMS_uid58491	1
Actinobacteria	Actinobacteria	Actinomycetales	Mycobacteriaceae	Mycobacterium_leprae_Br4923_uid59293	1
Actinobacteria	Actinobacteria	Actinomycetales	Mycobacteriaceae	Mycobacterium_leprae_TN_uid57697	1
Actinobacteria	Actinobacteria	Actinomycetales	Mycobacteriaceae	Mycobacterium_marinum_M_uid59423	1
Actinobacteria	Actinobacteria	Actinomycetales	Mycobacteriaceae	Mycobacterium_massiliense_GO_06_uid170732	1
Actinobacteria	Actinobacteria	Actinomycetales	Mycobacteriaceae	Mycobacterium_MCS_uid58465	1
Actinobacteria	Actinobacteria	Actinomycetales	Mycobacteriaceae	Mycobacterium_MOTT36Y_uid164001	1
Actinobacteria	Actinobacteria	Actinomycetales	Mycobacteriaceae	Mycobacterium_rhodesiae_NBB3_uid75107	1
Actinobacteria	Actinobacteria	Actinomycetales	Mycobacteriaceae	Mycobacterium_smegmatis_JS623_uid184820	1
Actinobacteria	Actinobacteria	Actinomycetales	Mycobacteriaceae	Mycobacterium_smegmatis_MC2_155_uid171958	1
Actinobacteria	Actinobacteria	Actinomycetales	Mycobacteriaceae	Mycobacterium_smegmatis_MC2_155_uid57701	1
Actinobacteria	Actinobacteria	Actinomycetales	Mycobacteriaceae	Mycobacterium_tuberculosis_CCDC5079_uid161943	1
Actinobacteria	Actinobacteria	Actinomycetales	Mycobacteriaceae	Mycobacterium_tuberculosis_CCDC5180_uid161941	1
Actinobacteria	Actinobacteria	Actinomycetales	Mycobacteriaceae	Mycobacterium_tuberculosis_CDC1551_uid57775	1
Actinobacteria	Actinobacteria	Actinomycetales	Mycobacteriaceae	Mycobacterium_tuberculosis_CTRI_2_uid161997	1
Actinobacteria	Actinobacteria	Actinomycetales	Mycobacteriaceae	Mycobacterium_tuberculosis_F11_uid58417	1
Actinobacteria	Actinobacteria	Actinomycetales	Mycobacteriaceae	Mycobacterium_tuberculosis_H37Ra_uid58853	1
Actinobacteria	Actinobacteria	Actinomycetales	Mycobacteriaceae	Mycobacterium_tuberculosis_H37Rv_uid170532	1
Actinobacteria	Actinobacteria	Actinomycetales	Mycobacteriaceae	Mycobacterium_tuberculosis_H37Rv_uid57777	1
Actinobacteria	Actinobacteria	Actinomycetales	Mycobacteriaceae	Mycobacterium_tuberculosis_KZN_1435_uid59069	1
Actinobacteria	Actinobacteria	Actinomycetales	Mycobacteriaceae	Mycobacterium_tuberculosis_KZN_4207_uid83619	1
Actinobacteria	Actinobacteria	Actinomycetales	Mycobacteriaceae	Mycobacterium_tuberculosis_KZN_605_uid54947	1
Actinobacteria	Actinobacteria	Actinomycetales	Mycobacteriaceae	Mycobacterium_tuberculosis_RGTB327_uid157907	1
Actinobacteria	Actinobacteria	Actinomycetales	Mycobacteriaceae	Mycobacterium_tuberculosis_RGTB423_uid162179	1
Actinobacteria	Actinobacteria	Actinomycetales	Mycobacteriaceae	Mycobacterium_tuberculosis_UT205_uid162183	1
Actinobacteria	Actinobacteria	Actinomycetales	Mycobacteriaceae	Mycobacterium_ulcerans_Agy99_uid62939	1
Actinobacteria	Actinobacteria	Actinomycetales	Mycobacteriaceae	Mycobacterium_vanbaalenii_PYR_1_uid58463	1
Tenericutes	Mollicutes	Mycoplasmatales	Mycoplasmataceae	Mycoplasma_arthritidis_158L3_1_uid58005	1
Tenericutes	Mollicutes	Mycoplasmatales	Mycoplasmataceae	Mycoplasma_capricolum_ATCC_27343_uid58525	1
Tenericutes	Mollicutes	Mycoplasmatales	Mycoplasmataceae	Mycoplasma_conjunctivae_HRC_581_uid59325	1
Tenericutes	Mollicutes	Mycoplasmatales	Mycoplasmataceae	Mycoplasma_cynos_C142_uid184824	1
Tenericutes	Mollicutes	Mycoplasmatales	Mycoplasmataceae	Mycoplasma_fermentans_JER_uid53543	1
Tenericutes	Mollicutes	Mycoplasmatales	Mycoplasmataceae	Mycoplasma_fermentans_M64_uid62099	1
Tenericutes	Mollicutes	Mycoplasmatales	Mycoplasmataceae	Mycoplasma_gallisepticum_CA06_2006_052_5_2P_uid172630	1
Tenericutes	Mollicutes	Mycoplasmatales	Mycoplasmataceae	Mycoplasma_gallisepticum_F_uid162001	1
Tenericutes	Mollicutes	Mycoplasmatales	Mycoplasmataceae	Mycoplasma_gallisepticum_NC06_2006_080_5_2P_uid172629	1
Tenericutes	Mollicutes	Mycoplasmatales	Mycoplasmataceae	Mycoplasma_gallisepticum_NC08_2008_031_4_3P_uid172631	1
Tenericutes	Mollicutes	Mycoplasmatales	Mycoplasmataceae	Mycoplasma_gallisepticum_NC95_13295_2_2P_uid172625	1
Tenericutes	Mollicutes	Mycoplasmatales	Mycoplasmataceae	Mycoplasma_gallisepticum_NC96_1596_4_2P_uid172626	1
Tenericutes	Mollicutes	Mycoplasmatales	Mycoplasmataceae	Mycoplasma_gallisepticum_NY01_2001_047_5_1P_uid172627	1
Tenericutes	Mollicutes	Mycoplasmatales	Mycoplasmataceae	Mycoplasma_gallisepticum_R_high__uid161999	1
Tenericutes	Mollicutes	Mycoplasmatales	Mycoplasmataceae	Mycoplasma_gallisepticum_R_low__uid57993	1
Tenericutes	Mollicutes	Mycoplasmatales	Mycoplasmataceae	Mycoplasma_gallisepticum_VA94_7994_1_7P_uid172624	1
Tenericutes	Mollicutes	Mycoplasmatales	Mycoplasmataceae	Mycoplasma_gallisepticum_WI01_2001_043_13_2P_uid172628	1
Tenericutes	Mollicutes	Mycoplasmatales	Mycoplasmataceae	Mycoplasma_genitalium_G37_uid57707	1
Tenericutes	Mollicutes	Mycoplasmatales	Mycoplasmataceae	Mycoplasma_genitalium_M2288_uid173372	1
Tenericutes	Mollicutes	Mycoplasmatales	Mycoplasmataceae	Mycoplasma_genitalium_M2321_uid173373	1
Tenericutes	Mollicutes	Mycoplasmatales	Mycoplasmataceae	Mycoplasma_genitalium_M6282_uid173371	1
Tenericutes	Mollicutes	Mycoplasmatales	Mycoplasmataceae	Mycoplasma_genitalium_M6320_uid173370	1
Tenericutes	Mollicutes	Mycoplasmatales	Mycoplasmataceae	Mycoplasma_haemocanis_Illinois_uid82367	1
Tenericutes	Mollicutes	Mycoplasmatales	Mycoplasmataceae	Mycoplasma_haemofelis_Langford_1_uid62461	1
Tenericutes	Mollicutes	Mycoplasmatales	Mycoplasmataceae	Mycoplasma_haemofelis_Ohio2_uid162029	1
Tenericutes	Mollicutes	Mycoplasmatales	Mycoplasmataceae	Mycoplasma_hominis_ATCC_23114_uid41875	1
Tenericutes	Mollicutes	Mycoplasmatales	Mycoplasmataceae	Mycoplasma_hyopneumoniae_168_uid162053	1
Tenericutes	Mollicutes	Mycoplasmatales	Mycoplasmataceae	Mycoplasma_hyopneumoniae_232_uid58205	1
Tenericutes	Mollicutes	Mycoplasmatales	Mycoplasmataceae	Mycoplasma_hyopneumoniae_7448_uid58039	1
Tenericutes	Mollicutes	Mycoplasmatales	Mycoplasmataceae	Mycoplasma_hyopneumoniae_J_uid58059	1
Tenericutes	Mollicutes	Mycoplasmatales	Mycoplasmataceae	Mycoplasma_hyorhinis_GDL_1_uid87003	1
Tenericutes	Mollicutes	Mycoplasmatales	Mycoplasmataceae	Mycoplasma_hyorhinis_HUB_1_uid51695	1
Tenericutes	Mollicutes	Mycoplasmatales	Mycoplasmataceae	Mycoplasma_hyorhinis_MCLD_uid162087	1
Tenericutes	Mollicutes	Mycoplasmatales	Mycoplasmataceae	Mycoplasma_hyorhinis_SK76_uid181997	1
Tenericutes	Mollicutes	Mycoplasmatales	Mycoplasmataceae	Mycoplasma_leachii_99_014_6_uid162031	1
Tenericutes	Mollicutes	Mycoplasmatales	Mycoplasmataceae	Mycoplasma_leachii_PG50_uid60849	1
Tenericutes	Mollicutes	Mycoplasmatales	Mycoplasmataceae	Mycoplasma_mobile_163K_uid58077	1
Tenericutes	Mollicutes	Mycoplasmatales	Mycoplasmataceae	Mycoplasma_mycoides_capri_LC_95010_uid66189	1
Tenericutes	Mollicutes	Mycoplasmatales	Mycoplasmataceae	Mycoplasma_mycoides_SC_PG1_uid58031	1
Tenericutes	Mollicutes	Mycoplasmatales	Mycoplasmataceae	Mycoplasma_penetrans_HF_2_uid57729	1
Tenericutes	Mollicutes	Mycoplasmatales	Mycoplasmataceae	Mycoplasma_pneumoniae_309_uid85495	1
Tenericutes	Mollicutes	Mycoplasmatales	Mycoplasmataceae	Mycoplasma_pneumoniae_FH_uid162027	1
Tenericutes	Mollicutes	Mycoplasmatales	Mycoplasmataceae	Mycoplasma_pneumoniae_M129_uid57709	1
Tenericutes	Mollicutes	Mycoplasmatales	Mycoplasmataceae	Mycoplasma_pulmonis_UAB_CTIP_uid61569	1
Tenericutes	Mollicutes	Mycoplasmatales	Mycoplasmataceae	Mycoplasma_putrefaciens_KS1_uid72481	1
Tenericutes	Mollicutes	Mycoplasmatales	Mycoplasmataceae	Mycoplasma_suis_Illinois_uid61897	1
Tenericutes	Mollicutes	Mycoplasmatales	Mycoplasmataceae	Mycoplasma_suis_KI3806_uid63665	1
Tenericutes	Mollicutes	Mycoplasmatales	Mycoplasmataceae	Mycoplasma_synoviae_53_uid58061	1
Tenericutes	Mollicutes	Mycoplasmatales	Mycoplasmataceae	Mycoplasma_wenyonii_Massachusetts_uid170731	1
Actinobacteria	Actinobacteria	Actinomycetales	Nakamurellaceae	Nakamurella_multipartita_DSM_44233_uid59221	1
Nanoarchaeota	*	*	*	Nanoarchaeum_equitans_Kin4_M_uid58009	1
Firmicutes	Clostridia	Natranaerobiales	Natranaerobiaceae	Natranaerobius_thermophilus_JW_NM_WN_LF_uid59001	1
Euryarchaeota	Halobacteria	Halobacteriales	Halobacteriaceae	Natrialba_magadii_ATCC_43099_uid46245	1
Euryarchaeota	Halobacteria	Halobacteriales	Halobacteriaceae	Natrinema_J7_uid171337	1
Euryarchaeota	Halobacteria	Halobacteriales	Halobacteriaceae	Natrinema_pellirubrum_DSM_15624_uid74437	1
Euryarchaeota	Halobacteria	Halobacteriales	Halobacteriaceae	Natronobacterium_gregoryi_SP2_uid74439	1
Euryarchaeota	Halobacteria	Halobacteriales	Halobacteriaceae	Natronococcus_occultus_SP4_uid184863	1
Euryarchaeota	Halobacteria	Halobacteriales	Halobacteriaceae	Natronomonas_pharaonis_DSM_2160_uid58435	1
Proteobacteria	Epsilonproteobacteria	Nautiliales	Nautiliaceae	Nautilia_profundicola_AmH_uid59345	1
Proteobacteria	Betaproteobacteria	Neisseriales	Neisseriaceae	Neisseria_gonorrhoeae_NCCP11945_uid59191	1
Proteobacteria	Betaproteobacteria	Neisseriales	Neisseriaceae	Neisseria_lactamica_020_06_uid60851	1
Proteobacteria	Betaproteobacteria	Neisseriales	Neisseriaceae	Neisseria_meningitidis_053442_uid58587	1
Proteobacteria	Betaproteobacteria	Neisseriales	Neisseriaceae	Neisseria_meningitidis_8013_uid161967	1
Proteobacteria	Betaproteobacteria	Neisseriales	Neisseriaceae	Neisseria_meningitidis_alpha14_uid61649	1
Proteobacteria	Betaproteobacteria	Neisseriales	Neisseriaceae	Neisseria_meningitidis_alpha710_uid161971	1
Proteobacteria	Betaproteobacteria	Neisseriales	Neisseriaceae	Neisseria_meningitidis_H44_76_uid162083	1
Proteobacteria	Betaproteobacteria	Neisseriales	Neisseriaceae	Neisseria_meningitidis_M04_240196_uid162081	1
Proteobacteria	Betaproteobacteria	Neisseriales	Neisseriaceae	Neisseria_meningitidis_MC58_uid57817	1
Proteobacteria	Betaproteobacteria	Neisseriales	Neisseriaceae	Neisseria_meningitidis_WUE_2594_uid162093	1
Proteobacteria	Betaproteobacteria	Neisseriales	Neisseriaceae	Neisseria_meningitidis_Z2491_uid57819	1
Proteobacteria	Alphaproteobacteria	Rickettsiales	Anaplasmataceae	Neorickettsia_risticii_Illinois_uid58889	1
Proteobacteria	Alphaproteobacteria	Rickettsiales	Anaplasmataceae	Neorickettsia_sennetsu_Miyayama_uid57965	1
Bacteroidetes	Sphingobacteriia	Sphingobacteriales	*	Niastella_koreensis_GR20_10_uid83125	1
Proteobacteria	Epsilonproteobacteria	Campylobacterales	*	Nitratifractor_salsuginis_DSM_16511_uid62183	1
Proteobacteria	Epsilonproteobacteria	*	*	Nitratiruptor_SB155_2_uid58861	1
Proteobacteria	Gammaproteobacteria	Chromatiales	Chromatiaceae	Nitrosococcus_halophilus_Nc4_uid46803	1
Proteobacteria	Gammaproteobacteria	Chromatiales	Chromatiaceae	Nitrosococcus_oceani_ATCC_19707_uid58403	1
Proteobacteria	Gammaproteobacteria	Chromatiales	Chromatiaceae	Nitrosococcus_watsonii_C_113_uid50331	1
Proteobacteria	Betaproteobacteria	Nitrosomonadales	Nitrosomonadaceae	Nitrosomonas_AL212_uid55727	1
Proteobacteria	Betaproteobacteria	Nitrosomonadales	Nitrosomonadaceae	Nitrosomonas_europaea_ATCC_19718_uid57647	1
Proteobacteria	Betaproteobacteria	Nitrosomonadales	Nitrosomonadaceae	Nitrosomonas_eutropha_C91_uid58363	1
Proteobacteria	Betaproteobacteria	Nitrosomonadales	Nitrosomonadaceae	Nitrosomonas_Is79A3_uid68745	1
Thaumarchaeota	*	Nitrosopumilales	Nitrosopumilaceae	Nitrosopumilus_maritimus_SCM1_uid58903	1
Proteobacteria	Betaproteobacteria	Nitrosomonadales	Nitrosomonadaceae	Nitrosospira_multiformis_ATCC_25196_uid58361	1
Actinobacteria	Actinobacteria	Actinomycetales	Nocardiaceae	Nocardia_brasiliensis_ATCC_700358_uid86913	1
Actinobacteria	Actinobacteria	Actinomycetales	Nocardiaceae	Nocardia_cyriacigeorgica_GUH_2_uid89395	1
Actinobacteria	Actinobacteria	Actinomycetales	Nocardiaceae	Nocardia_farcinica_IFM_10152_uid58203	1
Actinobacteria	Actinobacteria	Actinomycetales	Nocardioidaceae	Nocardioides_JS614_uid58149	1
Actinobacteria	Actinobacteria	Actinomycetales	Nocardiopsaceae	Nocardiopsis_alba_ATCC_BAA_2165_uid174334	1
Actinobacteria	Actinobacteria	Actinomycetales	Nocardiopsaceae	Nocardiopsis_dassonvillei_DSM_43111_uid49483	1
Cyanobacteria	*	Nostocales	Nostocaceae	Nostoc_PCC_7107_uid182932	1
Cyanobacteria	*	Nostocales	Nostocaceae	Nostoc_PCC_7120_uid57803	1
Cyanobacteria	*	Nostocales	Nostocaceae	Nostoc_punctiforme_PCC_73102_uid57767	1
Proteobacteria	Gammaproteobacteria	Aeromonadales	Aeromonadaceae	Oceanimonas_GK1_uid81627	1
Deinococcus-Thermus	Deinococci	Thermales	Thermaceae	Oceanithermus_profundus_DSM_14977_uid60855	1
Firmicutes	Bacilli	Bacillales	Bacillaceae	Oceanobacillus_iheyensis_HTE831_uid57867	1
Bacteroidetes	Bacteroidia	Bacteroidales	Porphyromonadaceae	Odoribacter_splanchnicus_DSM_20712_uid63397	1
Firmicutes	Bacilli	Lactobacillales	Leuconostocaceae	Oenococcus_oeni_PSU_1_uid59417	1
Actinobacteria	Actinobacteria	Coriobacteriales	Coriobacteriaceae	Olsenella_uli_DSM_7084_uid51367	1
*	*	*	*	Onion_yellows_phytoplasma_OY_M_uid58015	1
Verrucomicrobia	Opitutae	*	Opitutaceae	Opitutus_terrae_PB90_1_uid58965	1
Proteobacteria	Alphaproteobacteria	Rickettsiales	Rickettsiaceae	Orientia_tsutsugamushi_Boryong_uid61621	1
Proteobacteria	Alphaproteobacteria	Rickettsiales	Rickettsiaceae	Orientia_tsutsugamushi_Ikeda_uid58869	1
Bacteroidetes	Flavobacteriia	Flavobacteriales	Flavobacteriaceae	Ornithobacterium_rhinotracheale_DSM_15997_uid168256	1
Cyanobacteria	*	Oscillatoriales	*	Oscillatoria_PCC_7112_uid183110	1
Firmicutes	Clostridia	Clostridiales	Oscillospiraceae	Oscillibacter_valericigenes_uid73895	1
Bacteroidetes	Flavobacteriia	Flavobacteriales	Cryomorphaceae	Owenweeksia_hongkongensis_DSM_17368_uid82951	1
Firmicutes	Bacilli	Bacillales	Paenibacillaceae	Paenibacillus_JDR_2_uid59021	1
Firmicutes	Bacilli	Bacillales	Paenibacillaceae	Paenibacillus_mucilaginosus_3016_uid89377	1
Firmicutes	Bacilli	Bacillales	Paenibacillaceae	Paenibacillus_mucilaginosus_K02_uid162117	1
Firmicutes	Bacilli	Bacillales	Paenibacillaceae	Paenibacillus_mucilaginosus_KNP414_uid68311	1
Firmicutes	Bacilli	Bacillales	Paenibacillaceae	Paenibacillus_polymyxa_E681_uid53477	1
Firmicutes	Bacilli	Bacillales	Paenibacillaceae	Paenibacillus_polymyxa_M1_uid162159	1
Firmicutes	Bacilli	Bacillales	Paenibacillaceae	Paenibacillus_polymyxa_SC2_uid59583	1
Firmicutes	Bacilli	Bacillales	Paenibacillaceae	Paenibacillus_terrae_HPL_003_uid82371	1
Firmicutes	Bacilli	Bacillales	Paenibacillaceae	Paenibacillus_Y412MC10_uid41127	1
Proteobacteria	Gammaproteobacteria	Enterobacteriales	Enterobacteriaceae	Pantoea_ananatis_AJ13355_uid162073	1
Proteobacteria	Gammaproteobacteria	Enterobacteriales	Enterobacteriaceae	Pantoea_ananatis_LMG_20103_uid46807	1
Proteobacteria	Gammaproteobacteria	Enterobacteriales	Enterobacteriaceae	Pantoea_ananatis_PA13_uid162181	1
Proteobacteria	Gammaproteobacteria	Enterobacteriales	Enterobacteriaceae	Pantoea_ananatis_uid86861	1
Proteobacteria	Gammaproteobacteria	Enterobacteriales	Enterobacteriaceae	Pantoea_At_9b_uid55845	1
Proteobacteria	Gammaproteobacteria	Enterobacteriales	Enterobacteriaceae	Pantoea_vagans_C9_1_uid49871	1
Bacteroidetes	Bacteroidia	Bacteroidales	Porphyromonadaceae	Parabacteroides_distasonis_ATCC_8503_uid58301	1
Chlamydiae	Chlamydiia	Chlamydiales	Parachlamydiaceae	Parachlamydia_acanthamoebae_UV7_uid68335	1
Proteobacteria	Gammaproteobacteria	Pasteurellales	Pasteurellaceae	Pasteurella_multocida_3480_uid161955	1
Proteobacteria	Gammaproteobacteria	Pasteurellales	Pasteurellaceae	Pasteurella_multocida_36950_uid86887	1
Proteobacteria	Gammaproteobacteria	Pasteurellales	Pasteurellaceae	Pasteurella_multocida_HN06_uid156881	1
Proteobacteria	Gammaproteobacteria	Pasteurellales	Pasteurellaceae	Pasteurella_multocida_Pm70_uid57627	1
Proteobacteria	Gammaproteobacteria	Enterobacteriales	Enterobacteriaceae	Pectobacterium_atrosepticum_SCRI1043_uid57957	1
Proteobacteria	Gammaproteobacteria	Enterobacteriales	Enterobacteriaceae	Pectobacterium_carotovorum_PC1_uid59295	1
Proteobacteria	Gammaproteobacteria	Enterobacteriales	Enterobacteriaceae	Pectobacterium_carotovorum_PCC21_uid174335	1
Proteobacteria	Gammaproteobacteria	Enterobacteriales	Enterobacteriaceae	Pectobacterium_wasabiae_WPP163_uid41297	1
Firmicutes	Bacilli	Lactobacillales	Lactobacillaceae	Pediococcus_claussenii_ATCC_BAA_344_uid81103	1
Firmicutes	Bacilli	Lactobacillales	Lactobacillaceae	Pediococcus_pentosaceus_ATCC_25745_uid57981	1
Bacteroidetes	Sphingobacteriia	Sphingobacteriales	Sphingobacteriaceae	Pedobacter_heparinus_DSM_2366_uid59111	1
Bacteroidetes	Sphingobacteriia	Sphingobacteriales	Sphingobacteriaceae	Pedobacter_saltans_DSM_12145_uid61349	1
Proteobacteria	Deltaproteobacteria	Desulfuromonadales	Pelobacteraceae	Pelobacter_carbinolicus_DSM_2380_uid58241	1
Proteobacteria	Deltaproteobacteria	Desulfuromonadales	Pelobacteraceae	Pelobacter_propionicus_DSM_2379_uid58255	1
Chlorobi	Chlorobia	Chlorobiales	Chlorobiaceae	Pelodictyon_phaeoclathratiforme_BU_1_uid58173	1
Firmicutes	Clostridia	Clostridiales	Peptococcaceae	Pelotomaculum_thermopropionicum_SI_uid58877	1
Aquificae	Aquificae	Aquificales	Hydrogenothermaceae	Persephonella_marina_EX_H1_uid58119	1
Bacteroidetes	Flavobacteriia	Flavobacteriales	Flavobacteriaceae	Persicivirga_dokdonensis_DSW_6_uid186842	1
Thermotogae	Thermotogae	Thermotogales	Thermotogaceae	Petrotoga_mobilis_SJ95_uid58747	1
Proteobacteria	Gammaproteobacteria	Vibrionales	Vibrionaceae	Photobacterium_profundum_SS9_uid62923	1
Proteobacteria	Gammaproteobacteria	Enterobacteriales	Enterobacteriaceae	Photorhabdus_asymbiotica_uid59243	1
Proteobacteria	Gammaproteobacteria	Enterobacteriales	Enterobacteriaceae	Photorhabdus_luminescens_laumondii_TTO1_uid61593	1
Planctomycetes	Phycisphaerae	Phycisphaerales	Phycisphaeraceae	Phycisphaera_mikurensis_NBRC_102666_uid157331	1
Euryarchaeota	Thermoplasmata	Thermoplasmatales	Picrophilaceae	Picrophilus_torridus_DSM_9790_uid58041	1
Planctomycetes	Planctomycetia	Planctomycetales	Planctomycetaceae	Pirellula_staleyi_DSM_6068_uid43209	1
Planctomycetes	Planctomycetia	Planctomycetales	Planctomycetaceae	Planctomyces_brasiliensis_DSM_5305_uid60583	1
Planctomycetes	Planctomycetia	Planctomycetales	Planctomycetaceae	Planctomyces_limnophilus_DSM_3776_uid48643	1
Cyanobacteria	*	Pleurocapsales	*	Pleurocapsa_PCC_7327_uid183006	1
Proteobacteria	Betaproteobacteria	Burkholderiales	Comamonadaceae	Polaromonas_JS666_uid58207	1
Proteobacteria	Betaproteobacteria	Burkholderiales	Comamonadaceae	Polaromonas_naphthalenivorans_CJ2_uid58273	1
Proteobacteria	Betaproteobacteria	Burkholderiales	Burkholderiaceae	Polynucleobacter_necessarius_asymbioticus_QLW_P1DMWA_1_uid58611	1
Proteobacteria	Betaproteobacteria	Burkholderiales	Burkholderiaceae	Polynucleobacter_necessarius_STIR1_uid58967	1
Bacteroidetes	Bacteroidia	Bacteroidales	Porphyromonadaceae	Porphyromonas_asaccharolytica_DSM_20707_uid66603	1
Bacteroidetes	Bacteroidia	Bacteroidales	Porphyromonadaceae	Porphyromonas_gingivalis_ATCC_33277_uid58879	1
Bacteroidetes	Bacteroidia	Bacteroidales	Porphyromonadaceae	Porphyromonas_gingivalis_TDC60_uid67407	1
Bacteroidetes	Bacteroidia	Bacteroidales	Porphyromonadaceae	Porphyromonas_gingivalis_W83_uid57641	1
Bacteroidetes	Bacteroidia	Bacteroidales	Prevotellaceae	Prevotella_dentalis_DSM_3688_uid184818	1
Bacteroidetes	Bacteroidia	Bacteroidales	Prevotellaceae	Prevotella_denticola_F0289_uid65091	1
Bacteroidetes	Bacteroidia	Bacteroidales	Prevotellaceae	Prevotella_intermedia_17_uid163151	1
Bacteroidetes	Bacteroidia	Bacteroidales	Prevotellaceae	Prevotella_melaninogenica_ATCC_25845_uid51377	1
Cyanobacteria	*	Prochlorales	Prochlorococcaceae	Prochlorococcus_marinus_AS9601_uid58307	1
Cyanobacteria	*	Prochlorales	Prochlorococcaceae	Prochlorococcus_marinus_CCMP1375_uid57995	1
Cyanobacteria	*	Prochlorales	Prochlorococcaceae	Prochlorococcus_marinus_MIT_9211_uid58309	1
Cyanobacteria	*	Prochlorales	Prochlorococcaceae	Prochlorococcus_marinus_MIT_9215_uid58819	1
Cyanobacteria	*	Prochlorales	Prochlorococcaceae	Prochlorococcus_marinus_MIT_9301_uid58437	1
Cyanobacteria	*	Prochlorales	Prochlorococcaceae	Prochlorococcus_marinus_MIT_9303_uid58305	1
Cyanobacteria	*	Prochlorales	Prochlorococcaceae	Prochlorococcus_marinus_MIT_9312_uid58357	1
Cyanobacteria	*	Prochlorales	Prochlorococcaceae	Prochlorococcus_marinus_MIT_9313_uid57773	1
Cyanobacteria	*	Prochlorales	Prochlorococcaceae	Prochlorococcus_marinus_MIT_9515_uid58313	1
Cyanobacteria	*	Prochlorales	Prochlorococcaceae	Prochlorococcus_marinus_NATL1A_uid58423	1
Cyanobacteria	*	Prochlorales	Prochlorococcaceae	Prochlorococcus_marinus_NATL2A_uid58359	1
Cyanobacteria	*	Prochlorales	Prochlorococcaceae	Prochlorococcus_marinus_pastoris_CCMP1986_uid57761	1
Actinobacteria	Actinobacteria	Actinomycetales	Propionibacteriaceae	Propionibacterium_acidipropionici_ATCC_4875_uid179069	1
Actinobacteria	Actinobacteria	Actinomycetales	Propionibacteriaceae	Propionibacterium_acnes_266_uid162059	1
Actinobacteria	Actinobacteria	Actinomycetales	Propionibacteriaceae	Propionibacterium_acnes_6609_uid162137	1
Actinobacteria	Actinobacteria	Actinomycetales	Propionibacteriaceae	Propionibacterium_acnes_ATCC_11828_uid162177	1
Actinobacteria	Actinobacteria	Actinomycetales	Propionibacteriaceae	Propionibacterium_acnes_C1_uid176501	1
Actinobacteria	Actinobacteria	Actinomycetales	Propionibacteriaceae	Propionibacterium_acnes_KPA171202_uid58101	1
Actinobacteria	Actinobacteria	Actinomycetales	Propionibacteriaceae	Propionibacterium_acnes_SK137_uid48071	1
Actinobacteria	Actinobacteria	Actinomycetales	Propionibacteriaceae	Propionibacterium_acnes_TypeIA2_P_acn17_uid80735	1
Actinobacteria	Actinobacteria	Actinomycetales	Propionibacteriaceae	Propionibacterium_acnes_TypeIA2_P_acn31_uid80733	1
Actinobacteria	Actinobacteria	Actinomycetales	Propionibacteriaceae	Propionibacterium_acnes_TypeIA2_P_acn33_uid80745	1
Actinobacteria	Actinobacteria	Actinomycetales	Propionibacteriaceae	Propionibacterium_freudenreichii_shermanii_CIRM_BIA1_uid49535	1
Actinobacteria	Actinobacteria	Actinomycetales	Propionibacteriaceae	Propionibacterium_propionicum_F0230a_uid170533	1
Chlorobi	Chlorobia	Chlorobiales	Chlorobiaceae	Prosthecochloris_aestuarii_DSM_271_uid58151	1
Proteobacteria	Gammaproteobacteria	Enterobacteriales	Enterobacteriaceae	Proteus_mirabilis_HI4320_uid61599	1
Proteobacteria	Gammaproteobacteria	Enterobacteriales	Enterobacteriaceae	Providencia_stuartii_MRSN_2154_uid162193	1
Cyanobacteria	*	Oscillatoriales	*	Pseudanabaena_PCC_7367_uid183004	1
Proteobacteria	Gammaproteobacteria	Alteromonadales	Pseudoalteromonadaceae	Pseudoalteromonas_atlantica_T6c_uid58283	1
Proteobacteria	Gammaproteobacteria	Alteromonadales	Pseudoalteromonadaceae	Pseudoalteromonas_haloplanktis_TAC125_uid58431	1
Proteobacteria	Gammaproteobacteria	Alteromonadales	Pseudoalteromonadaceae	Pseudoalteromonas_SM9913_uid61247	1
Proteobacteria	Betaproteobacteria	Neisseriales	Neisseriaceae	Pseudogulbenkiania_NH8B_uid73423	1
Proteobacteria	Gammaproteobacteria	Pseudomonadales	Pseudomonadaceae	Pseudomonas_aeruginosa_DK2_uid168996	1
Proteobacteria	Gammaproteobacteria	Pseudomonadales	Pseudomonadaceae	Pseudomonas_aeruginosa_LESB58_uid59275	1
Proteobacteria	Gammaproteobacteria	Pseudomonadales	Pseudomonadaceae	Pseudomonas_aeruginosa_M18_uid162089	1
Proteobacteria	Gammaproteobacteria	Pseudomonadales	Pseudomonadaceae	Pseudomonas_aeruginosa_NCGM2_S1_uid162173	1
Proteobacteria	Gammaproteobacteria	Pseudomonadales	Pseudomonadaceae	Pseudomonas_aeruginosa_PA7_uid58627	1
Proteobacteria	Gammaproteobacteria	Pseudomonadales	Pseudomonadaceae	Pseudomonas_aeruginosa_PAO1_uid57945	1
Proteobacteria	Gammaproteobacteria	Pseudomonadales	Pseudomonadaceae	Pseudomonas_aeruginosa_UCBPP_PA14_uid57977	1
Proteobacteria	Gammaproteobacteria	Pseudomonadales	Pseudomonadaceae	Pseudomonas_brassicacearum_NFM421_uid66303	1
Proteobacteria	Gammaproteobacteria	Pseudomonadales	Pseudomonadaceae	Pseudomonas_entomophila_L48_uid58639	1
Proteobacteria	Gammaproteobacteria	Pseudomonadales	Pseudomonadaceae	Pseudomonas_fluorescens_A506_uid165185	1
Proteobacteria	Gammaproteobacteria	Pseudomonadales	Pseudomonadaceae	Pseudomonas_fluorescens_F113_uid87037	1
Proteobacteria	Gammaproteobacteria	Pseudomonadales	Pseudomonadaceae	Pseudomonas_fluorescens_Pf0_1_uid57591	1
Proteobacteria	Gammaproteobacteria	Pseudomonadales	Pseudomonadaceae	Pseudomonas_fluorescens_Pf_5_uid57937	1
Proteobacteria	Gammaproteobacteria	Pseudomonadales	Pseudomonadaceae	Pseudomonas_fluorescens_SBW25_uid158693	1
Proteobacteria	Gammaproteobacteria	Pseudomonadales	Pseudomonadaceae	Pseudomonas_fulva_12_X_uid67351	1
Proteobacteria	Gammaproteobacteria	Pseudomonadales	Pseudomonadaceae	Pseudomonas_mendocina_NK_01_uid66299	1
Proteobacteria	Gammaproteobacteria	Pseudomonadales	Pseudomonadaceae	Pseudomonas_mendocina_ymp_uid58723	1
Proteobacteria	Gammaproteobacteria	Pseudomonadales	Pseudomonadaceae	Pseudomonas_ND6_uid167583	1
Proteobacteria	Gammaproteobacteria	Pseudomonadales	Pseudomonadaceae	Pseudomonas_putida_BIRD_1_uid162055	1
Proteobacteria	Gammaproteobacteria	Pseudomonadales	Pseudomonadaceae	Pseudomonas_putida_DOT_T1E_uid171260	1
Proteobacteria	Gammaproteobacteria	Pseudomonadales	Pseudomonadaceae	Pseudomonas_putida_F1_uid58355	1
Proteobacteria	Gammaproteobacteria	Pseudomonadales	Pseudomonadaceae	Pseudomonas_putida_GB_1_uid58735	1
Proteobacteria	Gammaproteobacteria	Pseudomonadales	Pseudomonadaceae	Pseudomonas_putida_HB3267_uid184078	1
Proteobacteria	Gammaproteobacteria	Pseudomonadales	Pseudomonadaceae	Pseudomonas_putida_KT2440_uid57843	1
Proteobacteria	Gammaproteobacteria	Pseudomonadales	Pseudomonadaceae	Pseudomonas_putida_S16_uid68747	1
Proteobacteria	Gammaproteobacteria	Pseudomonadales	Pseudomonadaceae	Pseudomonas_putida_UW4_uid182733	1
Proteobacteria	Gammaproteobacteria	Pseudomonadales	Pseudomonadaceae	Pseudomonas_putida_W619_uid58651	1
Proteobacteria	Gammaproteobacteria	Pseudomonadales	Pseudomonadaceae	Pseudomonas_stutzeri_A1501_uid58641	1
Proteobacteria	Gammaproteobacteria	Pseudomonadales	Pseudomonadaceae	Pseudomonas_stutzeri_ATCC_17588___LMG_11199_uid68749	1
Proteobacteria	Gammaproteobacteria	Pseudomonadales	Pseudomonadaceae	Pseudomonas_stutzeri_CCUG_29243_uid168379	1
Proteobacteria	Gammaproteobacteria	Pseudomonadales	Pseudomonadaceae	Pseudomonas_stutzeri_DSM_10701_uid170940	1
Proteobacteria	Gammaproteobacteria	Pseudomonadales	Pseudomonadaceae	Pseudomonas_stutzeri_DSM_4166_uid162113	1
Proteobacteria	Gammaproteobacteria	Pseudomonadales	Pseudomonadaceae	Pseudomonas_stutzeri_RCH2_uid184342	1
Proteobacteria	Gammaproteobacteria	Pseudomonadales	Pseudomonadaceae	Pseudomonas_syringae_B728a_uid57931	1
Proteobacteria	Gammaproteobacteria	Pseudomonadales	Pseudomonadaceae	Pseudomonas_syringae_phaseolicola_1448A_uid58099	1
Proteobacteria	Gammaproteobacteria	Pseudomonadales	Pseudomonadaceae	Pseudomonas_syringae_tomato_DC3000_uid57967	1
Actinobacteria	Actinobacteria	Actinomycetales	Pseudonocardiaceae	Pseudonocardia_dioxanivorans_CB1190_uid65087	1
Proteobacteria	Gammaproteobacteria	Xanthomonadales	Xanthomonadaceae	Pseudoxanthomonas_spadix_BD_a59_uid75113	1
Proteobacteria	Gammaproteobacteria	Xanthomonadales	Xanthomonadaceae	Pseudoxanthomonas_suwonensis_11_1_uid62105	1
Proteobacteria	Gammaproteobacteria	Pseudomonadales	Moraxellaceae	Psychrobacter_arcticus_273_4_uid58021	1
Proteobacteria	Gammaproteobacteria	Pseudomonadales	Moraxellaceae	Psychrobacter_cryohalolentis_K5_uid58373	1
Proteobacteria	Gammaproteobacteria	Pseudomonadales	Moraxellaceae	Psychrobacter_PRwf_1_uid58459	1
Bacteroidetes	Flavobacteriia	Flavobacteriales	Flavobacteriaceae	Psychroflexus_torquis_ATCC_700755_uid54205	1
Proteobacteria	Gammaproteobacteria	Alteromonadales	Psychromonadaceae	Psychromonas_ingrahamii_37_uid58521	1
Proteobacteria	Betaproteobacteria	Burkholderiales	Alcaligenaceae	Pusillimonas_T7_7_uid66391	1
Crenarchaeota	Thermoprotei	Thermoproteales	Thermoproteaceae	Pyrobaculum_1860_uid82379	1
Crenarchaeota	Thermoprotei	Thermoproteales	Thermoproteaceae	Pyrobaculum_aerophilum_IM2_uid57727	1
Crenarchaeota	Thermoprotei	Thermoproteales	Thermoproteaceae	Pyrobaculum_arsenaticum_DSM_13514_uid58409	1
Crenarchaeota	Thermoprotei	Thermoproteales	Thermoproteaceae	Pyrobaculum_calidifontis_JCM_11548_uid58787	1
Crenarchaeota	Thermoprotei	Thermoproteales	Thermoproteaceae	Pyrobaculum_islandicum_DSM_4184_uid58635	1
Crenarchaeota	Thermoprotei	Thermoproteales	Thermoproteaceae	Pyrobaculum_neutrophilum_V24Sta_uid58421	1
Crenarchaeota	Thermoprotei	Thermoproteales	Thermoproteaceae	Pyrobaculum_oguniense_TE7_uid84411	1
Euryarchaeota	Thermococci	Thermococcales	Thermococcaceae	Pyrococcus_abyssi_GE5_uid62903	1
Euryarchaeota	Thermococci	Thermococcales	Thermococcaceae	Pyrococcus_furiosus_COM1_uid169620	1
Euryarchaeota	Thermococci	Thermococcales	Thermococcaceae	Pyrococcus_furiosus_DSM_3638_uid57873	1
Euryarchaeota	Thermococci	Thermococcales	Thermococcaceae	Pyrococcus_horikoshii_OT3_uid57753	1
Euryarchaeota	Thermococci	Thermococcales	Thermococcaceae	Pyrococcus_NA2_uid66551	1
Euryarchaeota	Thermococci	Thermococcales	Thermococcaceae	Pyrococcus_ST04_uid167261	1
Euryarchaeota	Thermococci	Thermococcales	Thermococcaceae	Pyrococcus_yayanosii_CH1_uid68281	1
Crenarchaeota	Thermoprotei	Desulfurococcales	Pyrodictiaceae	Pyrolobus_fumarii_1A_uid73415	1
Proteobacteria	Gammaproteobacteria	Enterobacteriales	Enterobacteriaceae	Rahnella_aquatilis_CIP_78_65___ATCC_33071_uid86855	1
Proteobacteria	Gammaproteobacteria	Enterobacteriales	Enterobacteriaceae	Rahnella_aquatilis_HX2_uid158049	1
Proteobacteria	Gammaproteobacteria	Enterobacteriales	Enterobacteriaceae	Rahnella_Y9602_uid62715	1
Proteobacteria	Betaproteobacteria	Burkholderiales	Burkholderiaceae	Ralstonia_eutropha_H16_uid62925	1
Proteobacteria	Betaproteobacteria	Burkholderiales	Burkholderiaceae	Ralstonia_eutropha_JMP134_uid58047	1
Proteobacteria	Betaproteobacteria	Burkholderiales	Burkholderiaceae	Ralstonia_pickettii_12D_uid58859	1
Proteobacteria	Betaproteobacteria	Burkholderiales	Burkholderiaceae	Ralstonia_solanacearum_CFBP2957_uid50545	1
Proteobacteria	Betaproteobacteria	Burkholderiales	Burkholderiaceae	Ralstonia_solanacearum_Po82_uid162133	1
Proteobacteria	Betaproteobacteria	Burkholderiales	Comamonadaceae	Ramlibacter_tataouinensis_TTB310_uid68279	1
Actinobacteria	Actinobacteria	Actinomycetales	Micrococcaceae	Renibacterium_salmoninarum_ATCC_33209_uid58899	1
Actinobacteria	Actinobacteria	Actinomycetales	Nocardiaceae	Rhodococcus_equi_103S_uid60171	1
Actinobacteria	Actinobacteria	Actinomycetales	Nocardiaceae	Rhodococcus_erythropolis_PR4_uid59019	1
Actinobacteria	Actinobacteria	Actinomycetales	Nocardiaceae	Rhodococcus_jostii_RHA1_uid58325	1
Actinobacteria	Actinobacteria	Actinomycetales	Nocardiaceae	Rhodococcus_opacus_B4_uid13791	1
Proteobacteria	Betaproteobacteria	Burkholderiales	Comamonadaceae	Rhodoferax_ferrireducens_T118_uid58353	1
Planctomycetes	Planctomycetia	Planctomycetales	Planctomycetaceae	Rhodopirellula_baltica_SH_1_uid61589	1
Bacteroidetes	*	Bacteroidetes Order II. Incertae sedis	Rhodothermaceae	Rhodothermus_marinus_DSM_4252_uid41729	1
Bacteroidetes	*	Bacteroidetes Order II. Incertae sedis	Rhodothermaceae	Rhodothermus_marinus_SG0_5JP17_172_uid72767	1
Proteobacteria	Alphaproteobacteria	Rickettsiales	Anaplasmataceae	Rickettsia_africae_ESF_5_uid58799	1
Proteobacteria	Alphaproteobacteria	Rickettsiales	Anaplasmataceae	Rickettsia_akari_Hartford_uid58161	1
Proteobacteria	Alphaproteobacteria	Rickettsiales	Anaplasmataceae	Rickettsia_australis_Cutlack_uid158039	1
Proteobacteria	Alphaproteobacteria	Rickettsiales	Anaplasmataceae	Rickettsia_bellii_OSU_85_389_uid58681	1
Proteobacteria	Alphaproteobacteria	Rickettsiales	Anaplasmataceae	Rickettsia_bellii_RML369_C_uid58405	1
Proteobacteria	Alphaproteobacteria	Rickettsiales	Anaplasmataceae	Rickettsia_canadensis_CA410_uid88063	1
Proteobacteria	Alphaproteobacteria	Rickettsiales	Anaplasmataceae	Rickettsia_canadensis_McKiel_uid58159	1
Proteobacteria	Alphaproteobacteria	Rickettsiales	Anaplasmataceae	Rickettsia_conorii_Malish_7_uid57633	1
Proteobacteria	Alphaproteobacteria	Rickettsiales	Anaplasmataceae	Rickettsia_felis_URRWXCal2_uid58331	1
Proteobacteria	Alphaproteobacteria	Rickettsiales	Anaplasmataceae	Rickettsia_heilongjiangensis_054_uid70839	1
Proteobacteria	Alphaproteobacteria	Rickettsiales	Anaplasmataceae	Rickettsia_japonica_YH_uid73963	1
Proteobacteria	Alphaproteobacteria	Rickettsiales	Anaplasmataceae	Rickettsia_massiliae_AZT80_uid86751	1
Proteobacteria	Alphaproteobacteria	Rickettsiales	Anaplasmataceae	Rickettsia_massiliae_MTU5_uid58801	1
Proteobacteria	Alphaproteobacteria	Rickettsiales	Anaplasmataceae	Rickettsia_montanensis_OSU_85_930_uid158043	1
Proteobacteria	Alphaproteobacteria	Rickettsiales	Anaplasmataceae	Rickettsia_parkeri_Portsmouth_uid158045	1
Proteobacteria	Alphaproteobacteria	Rickettsiales	Anaplasmataceae	Rickettsia_peacockii_Rustic_uid59301	1
Proteobacteria	Alphaproteobacteria	Rickettsiales	Anaplasmataceae	Rickettsia_philipii_364D_uid89383	1
Proteobacteria	Alphaproteobacteria	Rickettsiales	Anaplasmataceae	Rickettsia_prowazekii_BuV67_CWPP_uid158063	1
Proteobacteria	Alphaproteobacteria	Rickettsiales	Anaplasmataceae	Rickettsia_prowazekii_Chernikova_uid158053	1
Proteobacteria	Alphaproteobacteria	Rickettsiales	Anaplasmataceae	Rickettsia_prowazekii_Dachau_uid158057	1
Proteobacteria	Alphaproteobacteria	Rickettsiales	Anaplasmataceae	Rickettsia_prowazekii_GvV257_uid158051	1
Proteobacteria	Alphaproteobacteria	Rickettsiales	Anaplasmataceae	Rickettsia_prowazekii_Katsinyian_uid158055	1
Proteobacteria	Alphaproteobacteria	Rickettsiales	Anaplasmataceae	Rickettsia_prowazekii_Madrid_E_uid61565	1
Proteobacteria	Alphaproteobacteria	Rickettsiales	Anaplasmataceae	Rickettsia_prowazekii_Rp22_uid161945	1
Proteobacteria	Alphaproteobacteria	Rickettsiales	Anaplasmataceae	Rickettsia_prowazekii_RpGvF24_uid158065	1
Proteobacteria	Alphaproteobacteria	Rickettsiales	Anaplasmataceae	Rickettsia_rhipicephali_3_7_female6_CWPP_uid156977	1
Proteobacteria	Alphaproteobacteria	Rickettsiales	Anaplasmataceae	Rickettsia_rickettsii__Sheila_Smith__uid58027	1
Proteobacteria	Alphaproteobacteria	Rickettsiales	Anaplasmataceae	Rickettsia_rickettsii_Arizona_uid86655	1
Proteobacteria	Alphaproteobacteria	Rickettsiales	Anaplasmataceae	Rickettsia_rickettsii_Brazil_uid88069	1
Proteobacteria	Alphaproteobacteria	Rickettsiales	Anaplasmataceae	Rickettsia_rickettsii_Colombia_uid86653	1
Proteobacteria	Alphaproteobacteria	Rickettsiales	Anaplasmataceae	Rickettsia_rickettsii_Hauke_uid86659	1
Proteobacteria	Alphaproteobacteria	Rickettsiales	Anaplasmataceae	Rickettsia_rickettsii_Hino_uid86657	1
Proteobacteria	Alphaproteobacteria	Rickettsiales	Anaplasmataceae	Rickettsia_rickettsii_Hlp_2_uid88067	1
Proteobacteria	Alphaproteobacteria	Rickettsiales	Anaplasmataceae	Rickettsia_rickettsii_Iowa_uid58961	1
Proteobacteria	Alphaproteobacteria	Rickettsiales	Anaplasmataceae	Rickettsia_slovaca_13_B_uid82369	1
Proteobacteria	Alphaproteobacteria	Rickettsiales	Anaplasmataceae	Rickettsia_slovaca_D_CWPP_uid158159	1
Proteobacteria	Alphaproteobacteria	Rickettsiales	Anaplasmataceae	Rickettsia_typhi_B9991CWPP_uid158357	1
Proteobacteria	Alphaproteobacteria	Rickettsiales	Anaplasmataceae	Rickettsia_typhi_TH1527_uid158161	1
Proteobacteria	Alphaproteobacteria	Rickettsiales	Anaplasmataceae	Rickettsia_typhi_Wilmington_uid58063	1
Cyanobacteria	*	Nostocales	Rivulariaceae	Rivularia_PCC_7116_uid182929	1
Bacteroidetes	Flavobacteriia	Flavobacteriales	Flavobacteriaceae	Robiginitalea_biformata_HTCC2501_uid58285	1
Firmicutes	Clostridia	Clostridiales	Lachnospiraceae	Roseburia_hominis_A2_183_uid73419	1
Actinobacteria	Actinobacteria	Actinomycetales	Micrococcaceae	Rothia_dentocariosa_ATCC_17931_uid49331	1
Actinobacteria	Actinobacteria	Actinomycetales	Micrococcaceae	Rothia_mucilaginosa_uid43093	1
Proteobacteria	Betaproteobacteria	Burkholderiales	*	Rubrivivax_gelatinosus_IL144_uid158163	1
Firmicutes	Clostridia	Clostridiales	Ruminococcaceae	Ruminococcus_albus_7_uid51721	1
Bacteroidetes	Cytophagia	Cytophagales	Cytophagaceae	Runella_slithyformis_DSM_19594_uid68317	1
Actinobacteria	Actinobacteria	Actinomycetales	Pseudonocardiaceae	Saccharomonospora_viridis_DSM_43017_uid59055	1
Proteobacteria	Gammaproteobacteria	Alteromonadales	Alteromonadaceae	Saccharophagus_degradans_2_40_uid57921	1
Actinobacteria	Actinobacteria	Actinomycetales	Pseudonocardiaceae	Saccharopolyspora_erythraea_NRRL_2338_uid62947	1
Actinobacteria	Actinobacteria	Actinomycetales	Pseudonocardiaceae	Saccharothrix_espanaensis_DSM_44229_uid184826	1
Bacteroidetes	*	Bacteroidetes Order II. Incertae sedis	Rhodothermaceae	Salinibacter_ruber_DSM_13855_uid58513	1
Bacteroidetes	*	Bacteroidetes Order II. Incertae sedis	Rhodothermaceae	Salinibacter_ruber_M8_uid47323	1
Actinobacteria	Actinobacteria	Actinomycetales	Micromonosporaceae	Salinispora_arenicola_CNS_205_uid58659	1
Actinobacteria	Actinobacteria	Actinomycetales	Micromonosporaceae	Salinispora_tropica_CNB_440_uid58565	1
Proteobacteria	Gammaproteobacteria	Enterobacteriales	Enterobacteriaceae	Salmonella_enterica_serovar_Paratyphi_A_AKU_12601_uid59269	1
Proteobacteria	Gammaproteobacteria	Enterobacteriales	Enterobacteriaceae	Salmonella_enterica_serovar_Paratyphi_A_ATCC_9150_uid58201	1
Actinobacteria	Actinobacteria	Actinomycetales	Sanguibacteraceae	Sanguibacter_keddieii_DSM_10542_uid40845	1
Bacteroidetes	Sphingobacteriia	Sphingobacteriales	Saprospiraceae	Saprospira_grandis_Lewin_uid89375	1
Fusobacteria	Fusobacteriia	Fusobacteriales	Leptotrichiaceae	Sebaldella_termitidis_ATCC_33386_uid41865	1
*	*	*	*	secondary_endosymbiont_of_Ctenarytaina_eucalypti_uid172737	1
*	*	*	*	secondary_endosymbiont_of_Heteropsylla_cubana_Thao2000_uid172738	1
Actinobacteria	Actinobacteria	Actinomycetales	Segniliparaceae	Segniliparus_rotundus_DSM_44985_uid49049	1
Firmicutes	Negativicutes	Selenomonadales	Veillonellaceae	Selenomonas_ruminantium_lactilytica_TAM6421_uid157247	1
Firmicutes	Negativicutes	Selenomonadales	Veillonellaceae	Selenomonas_sputigena_ATCC_35185_uid55329	1
Proteobacteria	Gammaproteobacteria	Enterobacteriales	Enterobacteriaceae	Serratia_AS12_uid67315	1
Proteobacteria	Gammaproteobacteria	Enterobacteriales	Enterobacteriaceae	Serratia_AS13_uid162065	1
Proteobacteria	Gammaproteobacteria	Enterobacteriales	Enterobacteriaceae	Serratia_marcescens_FGI94_uid185180	1
Proteobacteria	Gammaproteobacteria	Enterobacteriales	Enterobacteriaceae	Serratia_plymuthica_AS9_uid67313	1
Proteobacteria	Gammaproteobacteria	Enterobacteriales	Enterobacteriaceae	Serratia_proteamaculans_568_uid58725	1
Proteobacteria	Gammaproteobacteria	Enterobacteriales	Enterobacteriaceae	Serratia_symbiotica__Cinara_cedri__uid82363	1
Proteobacteria	Gammaproteobacteria	Alteromonadales	Shewanellaceae	Shewanella_amazonensis_SB2B_uid58257	1
Proteobacteria	Gammaproteobacteria	Alteromonadales	Shewanellaceae	Shewanella_ANA_3_uid58347	1
Proteobacteria	Gammaproteobacteria	Alteromonadales	Shewanellaceae	Shewanella_baltica_BA175_uid52601	1
Proteobacteria	Gammaproteobacteria	Alteromonadales	Shewanellaceae	Shewanella_baltica_OS117_uid162025	1
Proteobacteria	Gammaproteobacteria	Alteromonadales	Shewanellaceae	Shewanella_baltica_OS155_uid58259	1
Proteobacteria	Gammaproteobacteria	Alteromonadales	Shewanellaceae	Shewanella_baltica_OS185_uid58743	1
Proteobacteria	Gammaproteobacteria	Alteromonadales	Shewanellaceae	Shewanella_baltica_OS195_uid58261	1
Proteobacteria	Gammaproteobacteria	Alteromonadales	Shewanellaceae	Shewanella_baltica_OS223_uid58775	1
Proteobacteria	Gammaproteobacteria	Alteromonadales	Shewanellaceae	Shewanella_baltica_OS678_uid50553	1
Proteobacteria	Gammaproteobacteria	Alteromonadales	Shewanellaceae	Shewanella_denitrificans_OS217_uid58263	1
Proteobacteria	Gammaproteobacteria	Alteromonadales	Shewanellaceae	Shewanella_frigidimarina_NCIMB_400_uid58265	1
Proteobacteria	Gammaproteobacteria	Alteromonadales	Shewanellaceae	Shewanella_halifaxensis_HAW_EB4_uid59007	1
Proteobacteria	Gammaproteobacteria	Alteromonadales	Shewanellaceae	Shewanella_loihica_PV_4_uid58349	1
Proteobacteria	Gammaproteobacteria	Alteromonadales	Shewanellaceae	Shewanella_MR_4_uid58345	1
Proteobacteria	Gammaproteobacteria	Alteromonadales	Shewanellaceae	Shewanella_MR_7_uid58343	1
Proteobacteria	Gammaproteobacteria	Alteromonadales	Shewanellaceae	Shewanella_oneidensis_MR_1_uid57949	1
Proteobacteria	Gammaproteobacteria	Alteromonadales	Shewanellaceae	Shewanella_pealeana_ATCC_700345_uid58705	1
Proteobacteria	Gammaproteobacteria	Alteromonadales	Shewanellaceae	Shewanella_piezotolerans_WP3_uid58745	1
Proteobacteria	Gammaproteobacteria	Alteromonadales	Shewanellaceae	Shewanella_putrefaciens_200_uid161927	1
Proteobacteria	Gammaproteobacteria	Alteromonadales	Shewanellaceae	Shewanella_putrefaciens_CN_32_uid58267	1
Proteobacteria	Gammaproteobacteria	Alteromonadales	Shewanellaceae	Shewanella_sediminis_HAW_EB3_uid58835	1
Proteobacteria	Gammaproteobacteria	Alteromonadales	Shewanellaceae	Shewanella_violacea_DSS12_uid47085	1
Proteobacteria	Gammaproteobacteria	Alteromonadales	Shewanellaceae	Shewanella_W3_18_1_uid58341	1
Proteobacteria	Gammaproteobacteria	Alteromonadales	Shewanellaceae	Shewanella_woodyi_ATCC_51908_uid58721	1
Proteobacteria	Gammaproteobacteria	Enterobacteriales	Enterobacteriaceae	Shigella_dysenteriae_Sd197_uid58213	1
Proteobacteria	Betaproteobacteria	Gallionellales	Gallionellaceae	Sideroxydans_lithotrophicus_ES_1_uid46801	1
Proteobacteria	Gammaproteobacteria	*	*	Simiduia_agarivorans_SA1_uid177713	1
Chlamydiae	Chlamydiia	Chlamydiales	Simkaniaceae	Simkania_negevensis_Z_uid68451	1
Actinobacteria	Actinobacteria	Coriobacteriales	Coriobacteriaceae	Slackia_heliotrinireducens_DSM_20476_uid59051	1
Proteobacteria	Gammaproteobacteria	Enterobacteriales	Enterobacteriaceae	Sodalis_glossinidius__morsitans__uid58553	1
Firmicutes	Bacilli	Bacillales	Planococcaceae	Solibacillus_silvestris_StLB046_uid168516	1
Bacteroidetes	Sphingobacteriia	Sphingobacteriales	Sphingobacteriaceae	Solitalea_canadensis_DSM_3403_uid81783	1
Proteobacteria	Deltaproteobacteria	Myxococcales	Polyangiaceae	Sorangium_cellulosum__So_ce_56__uid61629	1
Chloroflexi	Thermomicrobia	Sphaerobacterales	Sphaerobacteraceae	Sphaerobacter_thermophilus_DSM_20745_uid41997	1
Spirochaetes	Spirochaetia	Spirochaetales	Spirochaetaceae	Sphaerochaeta_pleomorpha_Grapes_uid82365	1
Bacteroidetes	Sphingobacteriia	Sphingobacteriales	Sphingobacteriaceae	Sphingobacterium_21_uid64755	1
Spirochaetes	Spirochaetia	Spirochaetales	Spirochaetaceae	Spirochaeta_africana_DSM_8902_uid81779	1
Spirochaetes	Spirochaetia	Spirochaetales	Spirochaetaceae	Spirochaeta_Buddy_uid63633	1
Spirochaetes	Spirochaetia	Spirochaetales	Spirochaetaceae	Spirochaeta_caldaria_DSM_7334_uid68753	1
Spirochaetes	Spirochaetia	Spirochaetales	Spirochaetaceae	Spirochaeta_coccoides_DSM_17374_uid66331	1
Spirochaetes	Spirochaetia	Spirochaetales	Spirochaetaceae	Spirochaeta_smaragdinae_DSM_11293_uid51369	1
Spirochaetes	Spirochaetia	Spirochaetales	Spirochaetaceae	Spirochaeta_thermophila_DSM_6192_uid53037	1
Spirochaetes	Spirochaetia	Spirochaetales	Spirochaetaceae	Spirochaeta_thermophila_DSM_6578_uid162041	1
Bacteroidetes	Cytophagia	Cytophagales	Cytophagaceae	Spirosoma_linguale_DSM_74_uid43413	1
Actinobacteria	Actinobacteria	Actinomycetales	Glycomycetaceae	Stackebrandtia_nassauensis_DSM_44728_uid46663	1
Cyanobacteria	*	Pleurocapsales	*	Stanieria_cyanosphaera_PCC_7437_uid183115	1
Firmicutes	Bacilli	Bacillales	Staphylococcaceae	Staphylococcus_aureus_04_02981_uid161969	1
Firmicutes	Bacilli	Bacillales	Staphylococcaceae	Staphylococcus_aureus_08BA02176_uid175257	1
Firmicutes	Bacilli	Bacillales	Staphylococcaceae	Staphylococcus_aureus_11819_97_uid159981	1
Firmicutes	Bacilli	Bacillales	Staphylococcaceae	Staphylococcus_aureus_71193_uid162141	1
Firmicutes	Bacilli	Bacillales	Staphylococcaceae	Staphylococcus_aureus_COL_uid57797	1
Firmicutes	Bacilli	Bacillales	Staphylococcaceae	Staphylococcus_aureus_ECT_R_2_uid159389	1
Firmicutes	Bacilli	Bacillales	Staphylococcaceae	Staphylococcus_aureus_ED133_uid159689	1
Firmicutes	Bacilli	Bacillales	Staphylococcaceae	Staphylococcus_aureus_ED98_uid41455	1
Firmicutes	Bacilli	Bacillales	Staphylococcaceae	Staphylococcus_aureus_HO_5096_0412_uid162163	1
Firmicutes	Bacilli	Bacillales	Staphylococcaceae	Staphylococcus_aureus_JH1_uid58457	1
Firmicutes	Bacilli	Bacillales	Staphylococcaceae	Staphylococcus_aureus_JH9_uid58455	1
Firmicutes	Bacilli	Bacillales	Staphylococcaceae	Staphylococcus_aureus_JKD6008_uid159855	1
Firmicutes	Bacilli	Bacillales	Staphylococcaceae	Staphylococcus_aureus_JKD6159_uid159691	1
Firmicutes	Bacilli	Bacillales	Staphylococcaceae	Staphylococcus_aureus_LGA251_uid159391	1
Firmicutes	Bacilli	Bacillales	Staphylococcaceae	Staphylococcus_aureus_M013_uid88065	1
Firmicutes	Bacilli	Bacillales	Staphylococcaceae	Staphylococcus_aureus_MRSA252_uid57839	1
Firmicutes	Bacilli	Bacillales	Staphylococcaceae	Staphylococcus_aureus_MSHR1132_uid89393	1
Firmicutes	Bacilli	Bacillales	Staphylococcaceae	Staphylococcus_aureus_MSSA476_uid57841	1
Firmicutes	Bacilli	Bacillales	Staphylococcaceae	Staphylococcus_aureus_Mu3_uid58817	1
Firmicutes	Bacilli	Bacillales	Staphylococcaceae	Staphylococcus_aureus_Mu50_uid57835	1
Firmicutes	Bacilli	Bacillales	Staphylococcaceae	Staphylococcus_aureus_MW2_uid57903	1
Firmicutes	Bacilli	Bacillales	Staphylococcaceae	Staphylococcus_aureus_N315_uid57837	1
Firmicutes	Bacilli	Bacillales	Staphylococcaceae	Staphylococcus_aureus_NCTC_8325_uid57795	1
Firmicutes	Bacilli	Bacillales	Staphylococcaceae	Staphylococcus_aureus_Newman_uid58839	1
Firmicutes	Bacilli	Bacillales	Staphylococcaceae	Staphylococcus_aureus_RF122_uid57661	1
Firmicutes	Bacilli	Bacillales	Staphylococcaceae	Staphylococcus_aureus_ST398_uid159247	1
Firmicutes	Bacilli	Bacillales	Staphylococcaceae	Staphylococcus_aureus_T0131_uid159861	1
Firmicutes	Bacilli	Bacillales	Staphylococcaceae	Staphylococcus_aureus_TCH60_uid159859	1
Firmicutes	Bacilli	Bacillales	Staphylococcaceae	Staphylococcus_aureus_TW20_uid159241	1
Firmicutes	Bacilli	Bacillales	Staphylococcaceae	Staphylococcus_aureus_USA300_FPR3757_uid58555	1
Firmicutes	Bacilli	Bacillales	Staphylococcaceae	Staphylococcus_aureus_USA300_TCH1516_uid58925	1
Firmicutes	Bacilli	Bacillales	Staphylococcaceae	Staphylococcus_aureus_VC40_uid88071	1
Firmicutes	Bacilli	Bacillales	Staphylococcaceae	Staphylococcus_carnosus_TM300_uid59401	1
Firmicutes	Bacilli	Bacillales	Staphylococcaceae	Staphylococcus_epidermidis_ATCC_12228_uid57861	1
Firmicutes	Bacilli	Bacillales	Staphylococcaceae	Staphylococcus_epidermidis_RP62A_uid57663	1
Firmicutes	Bacilli	Bacillales	Staphylococcaceae	Staphylococcus_haemolyticus_JCSC1435_uid62919	1
Firmicutes	Bacilli	Bacillales	Staphylococcaceae	Staphylococcus_lugdunensis_HKU09_01_uid46233	1
Firmicutes	Bacilli	Bacillales	Staphylococcaceae	Staphylococcus_lugdunensis_N920143_uid162143	1
Firmicutes	Bacilli	Bacillales	Staphylococcaceae	Staphylococcus_pseudintermedius_ED99_uid162109	1
Firmicutes	Bacilli	Bacillales	Staphylococcaceae	Staphylococcus_pseudintermedius_HKU10_03_uid62125	1
Firmicutes	Bacilli	Bacillales	Staphylococcaceae	Staphylococcus_saprophyticus_ATCC_15305_uid58411	1
Crenarchaeota	Thermoprotei	Desulfurococcales	Desulfurococcaceae	Staphylothermus_hellenicus_DSM_12710_uid45893	1
Crenarchaeota	Thermoprotei	Desulfurococcales	Desulfurococcaceae	Staphylothermus_marinus_F1_uid58719	1
Proteobacteria	Gammaproteobacteria	Xanthomonadales	Xanthomonadaceae	Stenotrophomonas_maltophilia_D457_uid162199	1
Proteobacteria	Gammaproteobacteria	Xanthomonadales	Xanthomonadaceae	Stenotrophomonas_maltophilia_JV3_uid72473	1
Proteobacteria	Gammaproteobacteria	Xanthomonadales	Xanthomonadaceae	Stenotrophomonas_maltophilia_K279a_uid61647	1
Proteobacteria	Gammaproteobacteria	Xanthomonadales	Xanthomonadaceae	Stenotrophomonas_maltophilia_R551_3_uid58657	1
Fusobacteria	Fusobacteriia	Fusobacteriales	Leptotrichiaceae	Streptobacillus_moniliformis_DSM_12112_uid41863	1
Firmicutes	Bacilli	Lactobacillales	Streptococcaceae	Streptococcus_agalactiae_2603V_R_uid57943	1
Firmicutes	Bacilli	Lactobacillales	Streptococcaceae	Streptococcus_agalactiae_A909_uid57935	1
Firmicutes	Bacilli	Lactobacillales	Streptococcaceae	Streptococcus_agalactiae_GD201008_001_uid175780	1
Firmicutes	Bacilli	Lactobacillales	Streptococcaceae	Streptococcus_agalactiae_NEM316_uid61585	1
Firmicutes	Bacilli	Lactobacillales	Streptococcaceae	Streptococcus_agalactiae_SA20_06_uid178722	1
Firmicutes	Bacilli	Lactobacillales	Streptococcaceae	Streptococcus_dysgalactiae_equisimilis_AC_2713_uid178644	1
Firmicutes	Bacilli	Lactobacillales	Streptococcaceae	Streptococcus_dysgalactiae_equisimilis_ATCC_12394_uid161979	1
Firmicutes	Bacilli	Lactobacillales	Streptococcaceae	Streptococcus_dysgalactiae_equisimilis_GGS_124_uid59103	1
Firmicutes	Bacilli	Lactobacillales	Streptococcaceae	Streptococcus_dysgalactiae_equisimilis_RE378_uid176684	1
Firmicutes	Bacilli	Lactobacillales	Streptococcaceae	Streptococcus_equi_zooepidemicus_ATCC_35246_uid162155	1
Firmicutes	Bacilli	Lactobacillales	Streptococcaceae	Streptococcus_equi_zooepidemicus_MGCS10565_uid59263	1
Firmicutes	Bacilli	Lactobacillales	Streptococcaceae	Streptococcus_equi_zooepidemicus_uid59261	1
Firmicutes	Bacilli	Lactobacillales	Streptococcaceae	Streptococcus_gallolyticus_ATCC_43143_uid162103	1
Firmicutes	Bacilli	Lactobacillales	Streptococcaceae	Streptococcus_gallolyticus_ATCC_BAA_2069_uid63617	1
Firmicutes	Bacilli	Lactobacillales	Streptococcaceae	Streptococcus_gallolyticus_UCN34_uid46061	1
Firmicutes	Bacilli	Lactobacillales	Streptococcaceae	Streptococcus_gordonii_Challis_substr__CH1_uid57667	1
Firmicutes	Bacilli	Lactobacillales	Streptococcaceae	Streptococcus_infantarius_CJ18_uid87033	1
Firmicutes	Bacilli	Lactobacillales	Streptococcaceae	Streptococcus_intermedius_JTH08_uid168614	1
Firmicutes	Bacilli	Lactobacillales	Streptococcaceae	Streptococcus_macedonicus_ACA_DC_198_uid81631	1
Firmicutes	Bacilli	Lactobacillales	Streptococcaceae	Streptococcus_oralis_Uo5_uid65449	1
Firmicutes	Bacilli	Lactobacillales	Streptococcaceae	Streptococcus_parasanguinis_ATCC_15912_uid49313	1
Firmicutes	Bacilli	Lactobacillales	Streptococcaceae	Streptococcus_parasanguinis_FW213_uid163997	1
Firmicutes	Bacilli	Lactobacillales	Streptococcaceae	Streptococcus_parauberis_KCTC_11537_uid67355	1
Firmicutes	Bacilli	Lactobacillales	Streptococcaceae	Streptococcus_pasteurianus_ATCC_43144_uid68019	1
Firmicutes	Bacilli	Lactobacillales	Streptococcaceae	Streptococcus_pneumoniae_ATCC_700669_uid59287	1
Firmicutes	Bacilli	Lactobacillales	Streptococcaceae	Streptococcus_pneumoniae_CGSP14_uid59181	1
Firmicutes	Bacilli	Lactobacillales	Streptococcaceae	Streptococcus_pneumoniae_D39_uid58581	1
Firmicutes	Bacilli	Lactobacillales	Streptococcaceae	Streptococcus_pneumoniae_INV200_uid162035	1
Firmicutes	Bacilli	Lactobacillales	Streptococcaceae	Streptococcus_pneumoniae_JJA_uid59121	1
Firmicutes	Bacilli	Lactobacillales	Streptococcaceae	Streptococcus_pneumoniae_OXC141_uid162037	1
Firmicutes	Bacilli	Lactobacillales	Streptococcaceae	Streptococcus_pneumoniae_R6_uid57859	1
Firmicutes	Bacilli	Lactobacillales	Streptococcaceae	Streptococcus_pneumoniae_SPNA45_uid174986	1
Firmicutes	Bacilli	Lactobacillales	Streptococcaceae	Streptococcus_pneumoniae_ST556_uid162191	1
Firmicutes	Bacilli	Lactobacillales	Streptococcaceae	Streptococcus_pneumoniae_Taiwan19F_14_uid59119	1
Firmicutes	Bacilli	Lactobacillales	Streptococcaceae	Streptococcus_pneumoniae_TCH8431_19A_uid49735	1
Firmicutes	Bacilli	Lactobacillales	Streptococcaceae	Streptococcus_pneumoniae_TIGR4_uid57857	1
Firmicutes	Bacilli	Lactobacillales	Streptococcaceae	Streptococcus_pseudopneumoniae_IS7493_uid71153	1
Firmicutes	Bacilli	Lactobacillales	Streptococcaceae	Streptococcus_pyogenes_Alab49_uid162171	1
Firmicutes	Bacilli	Lactobacillales	Streptococcaceae	Streptococcus_pyogenes_M1_GAS_uid57845	1
Firmicutes	Bacilli	Lactobacillales	Streptococcaceae	Streptococcus_pyogenes_Manfredo_uid57847	1
Firmicutes	Bacilli	Lactobacillales	Streptococcaceae	Streptococcus_pyogenes_MGAS10270_uid58571	1
Firmicutes	Bacilli	Lactobacillales	Streptococcaceae	Streptococcus_pyogenes_MGAS10394_uid58105	1
Firmicutes	Bacilli	Lactobacillales	Streptococcaceae	Streptococcus_pyogenes_MGAS10750_uid58575	1
Firmicutes	Bacilli	Lactobacillales	Streptococcaceae	Streptococcus_pyogenes_MGAS15252_uid158037	1
Firmicutes	Bacilli	Lactobacillales	Streptococcaceae	Streptococcus_pyogenes_MGAS1882_uid158061	1
Firmicutes	Bacilli	Lactobacillales	Streptococcaceae	Streptococcus_pyogenes_MGAS315_uid57911	1
Firmicutes	Bacilli	Lactobacillales	Streptococcaceae	Streptococcus_pyogenes_MGAS6180_uid58335	1
[truncated: 264 more rows]
