# Supplementary material for: The functions of DNA methylation by CcrM in Caulobacter crescentus: a global approach
Source: Nucleic Acids Res. 2014 Jan 7;42(6):3720–35. doi: 10.1093/nar/gkt1352 (PMC3973325; doi:10.1093/nar/gkt1352)
Supplement: Supplementary Data [file supp_gkt1352_suppl_data.zip › nar-02997-h-2013-File013.xls]

## Sheet: Blastp_CcrM_recip_all_tree_outp
Genomic context of CcrM-homologues (blastp e-value < 1e-90)				Genomic context of the ccrM homologs (C-terminal domain of CcrM conserved)
Red: Endonucleases associated with the CcrM homologue
				Red: Endonucleases; Bold: CcrM homologs
				Strain	Gene-1	Gene-2	CcrM-homologue	Gene+1	Gene+2
Phylum	Class	Order	Family	alpha_proteobacterium_HIMB59_uid175778	hypothetical protein (406707794)	HhH-GPD superfamily base excision DNA repair protein (406707795)	DNA (cytosine-5-)-methyltransferase (406707796)	Ribonuclease HII (406707797)	molybdenum cofactor synthesis domain-containing protein (406707798)
*	*	*	*	alpha_proteobacterium_HIMB5_uid175779	HhH-GPD superfamily base excision DNA repair protein (406705737)	hypothetical protein (406705738)	DNA (cytosine-5-)-methyltransferase (406705739)	Ribonuclease HII (406705740)	uracil-DNA glycosylase, family 4 (406705741)
*	*	*	*	Capnocytophaga_canimorsus_Cc5_uid70727	AI-2 synthesis protein (340622494)	Type II restriction endonuclease (340622495)	adenine-specific methyltransferase CcrMI (340622496)	tRNA-i(6)A37 methylthiotransferase (340622497)	sensor protein (340622498)
Bacteroidetes	Flavobacteriia	Flavobacteriales	Flavobacteriaceae	Anaerolinea_thermophila_UNI_1_uid62245	hypothetical protein (320161360)	putative ribonuclease (320161361)	putative modification methylase (320161362)	putative hydrolase (320161363)	hypothetical protein (320161364)
Chloroflexi	Anaerolineae	Anaerolineales	Anaerolineaceae	Chloroflexus_aggregans_DSM_9485_uid58621	DNA methylase N-4/N-6 domain-containing protein (219850188)	hypothetical protein (219850189)	DNA methylase N-4/N-6 domain-containing protein (219850190)	pyridoxamine 5'-phosphate oxidase-like FMN-binding protein (219850191)	AMP-dependent synthetase and ligase (219850192)
Chloroflexi	Chloroflexi	Chloroflexales	Chloroflexaceae	Roseiflexus_castenholzii_DSM_13941_uid58287	hexapaptide repeat-containing transferase (156741985)	hypothetical protein (156741986)	DNA methylase N-4/N-6 domain-containing protein (156741987)	dihydrolipoyllysine-residue succinyltransferase (156741988)	transketolase central region (156741989)
Chloroflexi	Chloroflexi	Chloroflexales	Chloroflexaceae	Roseiflexus_RS_1_uid58523	hypothetical protein (148654549)	nuclease (148654550)	DNA methylase N-4/N-6 domain-containing protein (148654551)	hypothetical protein (148654552)	hypothetical protein (148654553)
Chloroflexi	Chloroflexi	Chloroflexales	Chloroflexaceae	Herpetosiphon_aurantiacus_DSM_785_uid58599	hypothetical protein (159899560)	hypothetical protein (159899561)	DNA methylase N-4/N-6 domain-containing protein (159899562)	ABC-3 protein (159899563)	ABC transporter-like protein (159899564)
Chloroflexi	Chloroflexi	Herpetosiphonales	Herpetosiphonaceae	Thermoplasma_acidophilum_DSM_1728_uid61573	transcription regulator SlyA (16082178)	30S ribosomal protein S3 (16082179)	adenine-specific DNA methyltransferase (16082180)	high-affinity nickel-transport protein (16082181)	hypothetical protein (16082182)
Euryarchaeota	Thermoplasmata	Thermoplasmatales	Picrophilaceae	bacterium_BT_1_uid184079	endonuclease protein (431805439)	rRNA small subunit methyltransferase I (431805440)	modification methylase (431805441)	branched chain amino acid ABC transporter substrate-binding protein (431805442)	hypothetical protein (431805443)
Firmicutes	Clostridia	Clostridiales	Eubacteriaceae	Candidatus_Pelagibacter_IMCC9063_uid66305	A/G-specific adenine glycosylase (330813678)	salicylate hydroxylase (330813679)	modification methylase (330813680)	ribonuclease HII (330813681)	uracil-DNA glycosylase (330813682)
Proteobacteria	Alphaproteobacteria	*	*	Candidatus_Pelagibacter_ubique_HTCC1062_uid58401	DNA-directed DNA polymerase (71082815)	ribonuclease HII (RNase HII) (71082816)	site-specific DNA methyltransferase (71082817)	salicylate 1-monooxygenase (71082818)	A/G-specific adenine glycosylase (71082819)
Proteobacteria	Alphaproteobacteria	*	*	Candidatus_Puniceispirillum_marinum_IMCC1322_uid47081	molybdopterin binding domain-containing protein (294085232)	Ribonuclease H (294085233)	DNA methylase N-4/N-6 (294085234)	adenine phosphoribosyl transferase (294085235)	malate synthase G (294085236)
Proteobacteria	Alphaproteobacteria	*	*	Micavibrio_aeruginosavorus_ARL_13_uid73585	A/G-specific adenine glycosylase (347757968)	hypothetical protein (347757969)	DNA methylase family protein (347757970)	ribonuclease HII family protein (347757971)	hypothetical protein (347757972)
Proteobacteria	Alphaproteobacteria	*	*	Polymorphum_gilvum_SL003B_26A1_uid65447	Purine and other phosphorylase, family 1 (328544987)	DNA glycosylase (328544988)	adenine DNA methyltransferase (328544989)	tyrosyl-tRNA synthetase, class Ib (328544990)	hypothetical protein (328544991)
Proteobacteria	Alphaproteobacteria	*	*	Asticcacaulis_excentricus_CB_48_uid55641	hypothetical protein (315498147)	hypothetical protein (315498148)	DNA methylase n-4/n-6 domain-containing protein (315498149)	ribonuclease h (315498150)	hypothetical protein (315498151)
Proteobacteria	Alphaproteobacteria	Caulobacterales	Caulobacteraceae	Brevundimonas_subvibrioides_ATCC_15264_uid42117	UDP-N-acetylenolpyruvoylglucosamine reductase (302383798)	UDP-N-acetylmuramate/alanine ligase (302383799)	DNA methylase N-4/N-6 domain-containing protein (302383800)	group 1 glycosyl transferase (302383801)	Amylo-alpha-16-glucosidase (302383802)
Proteobacteria	Alphaproteobacteria	Caulobacterales	Caulobacteraceae	Caulobacter_crescentus_CB15_uid57891	hypothetical protein (16124631)	A/G-specific adenine glycosylase (16124632)	modification methylase CcrMI (16124633)	ribonuclease HII (16124634)	beta-glucanase (16124635)
Proteobacteria	Alphaproteobacteria	Caulobacterales	Caulobacteraceae	Caulobacter_crescentus_NA1000_uid59307	hypothetical protein (221233319)	A/G-specific adenine glycosylase (221233320)	adenine-specific methyltransferase ccrM (221233321)	ribonuclease HII (221233322)	glucan endo-1,3-beta-D-glucosidase (221233323)
Proteobacteria	Alphaproteobacteria	Caulobacterales	Caulobacteraceae	Caulobacter_K31_uid58551	hypothetical protein (167648320)	ribonuclease HII (167648321)	DNA methylase N-4/N-6 domain-containing protein (167648322)	A/G-specific adenine glycosylase (167648323)	plasmid stabilization system protein (167648324)
Proteobacteria	Alphaproteobacteria	Caulobacterales	Caulobacteraceae	Caulobacter_segnis_ATCC_21756_uid41709	hypothetical protein (295687795)	A/G-specific adenine glycosylase (295687796)	DNA methylase N-4/N-6 domain-containing protein (295687797)	Ribonuclease H (295687798)	glucan endo-1,3-beta-D-glucosidase (295687799)
Proteobacteria	Alphaproteobacteria	Caulobacterales	Caulobacteraceae	Phenylobacterium_zucineum_HLK1_uid58959	DNA-3-methyladenine glycosylase I (197104041)	ribonuclease HII (197104042)	modification methylase (197104043)	A/G-specific adenine glycosylase (197104044)	hypothetical protein (197104045)
Proteobacteria	Alphaproteobacteria	Caulobacterales	Caulobacteraceae	Parvularcula_bermudensis_HTCC2503_uid51641	hypothetical protein (304319994)	ribonuclease HII (304319995)	modification methylase (304319996)	mutY, A/G-specific adenine glycosylase (304319997)	hypothetical protein (304319998)
Proteobacteria	Alphaproteobacteria	Parvularculales	Parvularculaceae	Agrobacterium_H13_3_uid63403	hypothetical protein (325292176)	hypothetical protein (325292177)	adenine DNA methyltransferase (325292178)	hydrolase, haloacid dehalogenase-like family (325292179)	A/G-specific adenine glycosylase (325292180)
Proteobacteria	Alphaproteobacteria	Rhizobiales	Rhizobiaceae	Agrobacterium_radiobacter_K84_uid58269	hypothetical protein (222085155)	hypothetical protein (222085156)	cell cycle regulated site-specific DNA-methyltransferase (222085157)	Caspase-1, p20:OmpA/MotB (222085158)	hydrolase (222085159)
Proteobacteria	Alphaproteobacteria	Rhizobiales	Rhizobiaceae	Agrobacterium_tumefaciens_C58_uid57865	hypothetical protein (159184466)	hypothetical protein (159185429)	cell cycle regulated site-specific DNA-methyltransferase protein (159184467)	hypothetical protein (15888137)	putative peptidase (159184468)
Proteobacteria	Alphaproteobacteria	Rhizobiales	Rhizobiaceae	Agrobacterium_vitis_S4_uid58249	GntR family transcriptional regulator (222147819)	hypothetical protein (222147820)	cell cycle regulated site-specific DNA-methyltransferase (222147821)	hypothetical protein (222147822)	hypothetical protein (222147823)
Proteobacteria	Alphaproteobacteria	Rhizobiales	Rhizobiaceae	Azorhizobium_caulinodans_ORS_571_uid58905	transcriptional regulator (158422075)	hypothetical protein (158422076)	adenine DNA methyltransferase (158422077)	hypothetical protein (158422078)	hypothetical protein (158422079)
Proteobacteria	Alphaproteobacteria	Rhizobiales	Xanthobacteraceae	Bartonella_bacilliformis_KC583_uid58533	M16 family peptidase (121601771)	HAD family hydrolase (121601956)	modification methylase CcrMI (121602378)	A/G-specific adenine glycosylase (121602108)	hypothetical protein (121602473)
Proteobacteria	Alphaproteobacteria	Rhizobiales	Bartonellaceae	Bartonella_clarridgeiae_73_uid62131	processing protease protein (319898537)	hypothetical protein (319898538)	adenine DNA methyltransferase protein CcrM (319898539)	A/G-specific adenine glycosylase (319898540)	hypothetical protein (319898541)
Proteobacteria	Alphaproteobacteria	Rhizobiales	Bartonellaceae	Bartonella_grahamii_as4aup_uid59405	hypothetical membrane protein (240850098)	haloacid dehalogenase-like hydrolase (240850099)	adenine DNA methyltransferase (240850100)	A/G-specific adenine glycosylase MutY (240850101)	hypothetical protein (240850102)
Proteobacteria	Alphaproteobacteria	Rhizobiales	Bartonellaceae	Bartonella_henselae_Houston_1_uid57745	hypothetical protein (49475248)	phosphatase (49475249)	adenine DNA methyltransferase (49475250)	A/G-specific adenine glycosylase (49475251)	hypothetical protein (49475252)
Proteobacteria	Alphaproteobacteria	Rhizobiales	Bartonellaceae	Bartonella_quintana_RM_11_uid174512	hypothetical protein (403530280)	phosphatase (403530281)	adenine DNA methyltransferase protein (403530282)	A/G-specific adenine glycosylase (403530283)	hypothetical protein (403530284)
Proteobacteria	Alphaproteobacteria	Rhizobiales	Bartonellaceae	Bartonella_quintana_Toulouse_uid57635	hypothetical protein (49474010)	phosphatase (49474011)	adenine DNA methyltransferase (49474012)	A/G-specific adenine glycosylase (49474013)	hypothetical protein (49474014)
Proteobacteria	Alphaproteobacteria	Rhizobiales	Bartonellaceae	Bartonella_tribocorum_CIP_105476_uid59129	hypothetical protein (163867891)	hypothetical protein (163867892)	adenine DNA methyltransferase CcrM (163867893)	A/G-specific adenine glycosylase (163867894)	hypothetical protein (163867895)
Proteobacteria	Alphaproteobacteria	Rhizobiales	Bartonellaceae	Beijerinckia_indica_ATCC_9039_uid59057	A/G-specific adenine glycosylase (182677741)	hypothetical protein (182677742)	DNA methylase N-4/N-6 domain-containing protein (182677743)	phospho-2-dehydro-3-deoxyheptonate aldolase (182677744)	extradiol ring-cleavage dioxygenase class III protein subunit B (182677745)
Proteobacteria	Alphaproteobacteria	Rhizobiales	Beijerinckiaceae	Bradyrhizobium_BTAi1_uid58505	bacteriophytochrome (148253823)	hypothetical protein (148253824)	DNA adenine methylase CcrM (148253825)	hypothetical protein (148253826)	molybdenum cofactor biosynthesis protein B (148253827)
Proteobacteria	Alphaproteobacteria	Rhizobiales	Bradyrhizobiaceae	Bradyrhizobium_japonicum_USDA_110_uid57599	chemotaxis protein (27377618)	glutathione S-transferase (27377619)	adenine DNA methyltransferase (27377620)	hypothetical protein (27377621)	molybdopterin biosynthesis protein B (27377622)
Proteobacteria	Alphaproteobacteria	Rhizobiales	Bradyrhizobiaceae	Bradyrhizobium_japonicum_USDA_6_uid158851	molybdopterin biosynthesis protein B (384220982)	hypothetical protein (384220983)	adenine DNA methyltransferase (384220984)	hypothetical protein (384220985)	hypothetical glutathione S-transferase like protein (384220986)
Proteobacteria	Alphaproteobacteria	Rhizobiales	Bradyrhizobiaceae	Bradyrhizobium_ORS_278_uid58941	bacteriophytochrome (146339054)	signal peptide (146339055)	adenine DNA methyltransferase (146339056)	hypothetical protein (146339057)	molybdenum cofactor biosynthesis protein B (146339058)
Proteobacteria	Alphaproteobacteria	Rhizobiales	Bradyrhizobiaceae	Bradyrhizobium_S23321_uid158167	molybdenum cofactor biosynthesis protein B (383773711)	hypothetical protein (383773712)	adenine DNA methyltransferase (383773713)	glutathione S-transferase-like protein (383773714)	putative chemotaxis protein (383773715)
Proteobacteria	Alphaproteobacteria	Rhizobiales	Bradyrhizobiaceae	Brucella_abortus_A13334_uid83615	A/G-specific adenine glycosylase (376273768)	HAD-superfamily hydrolase (376273769)	Modification methylase HinfI (376273770)	chloride channel protein (376273771)	HAD-superfamily hydrolase (376273772)
Proteobacteria	Alphaproteobacteria	Rhizobiales	Brucellaceae	Brucella_abortus_bv__1_9_941_uid58019	HAD superfamily hydrolase (62289470)	voltage gated chloride channel family protein (62289471)	modification methylase BabI (62289472)	HAD superfamily hydrolase (62289473)	A/G-specific adenine glycosylase (62289474)
Proteobacteria	Alphaproteobacteria	Rhizobiales	Brucellaceae	Brucella_abortus_S19_uid58873	hydrolase, haloacid dehalogenase-like family (189023719)	Cl- channel voltage-gated family protein (189023720)	Adenine-specific methyltransferase (189023721)	Haloacid dehalogenase-like hydrolase (189023722)	A/G-specific adenine glycosylase (189023723)
Proteobacteria	Alphaproteobacteria	Rhizobiales	Brucellaceae	Brucella_canis_ATCC_23365_uid59009	chloride channel protein clcB-like protein (161618462)	hypothetical protein (161618463)	modification methylase HinfI (161618464)	HAD family hydrolase (161618465)	A/G-specific adenine glycosylase (161618466)
Proteobacteria	Alphaproteobacteria	Rhizobiales	Brucellaceae	Brucella_canis_HSK_A52141_uid83613	A/G-specific adenine glycosylase (376274747)	HAD-superfamily hydrolase (376274748)	modification methylase HinfI (376274749)	hypothetical protein (376274750)	chloride channel protein clcB-like protein (376274751)
Proteobacteria	Alphaproteobacteria	Rhizobiales	Brucellaceae	Brucella_melitensis_ATCC_23457_uid59241	chloride channel core protein (225852025)	hypothetical protein (225852026)	modification methylase HinfI (225852027)	HAD-superfamily hydrolase (225852028)	A/G-specific adenine glycosylase (225852029)
Proteobacteria	Alphaproteobacteria	Rhizobiales	Brucellaceae	Brucella_melitensis_biovar_Abortus_2308_uid62937	HAD family hydrolase (82699395)	Cl- channel voltage-gated family protein (82699396)	cytosine-N4-specific DNA-methyltransferase (82699397)	HAD family hydrolase (82699398)	hypothetical protein (82699399)
Proteobacteria	Alphaproteobacteria	Rhizobiales	Brucellaceae	Brucella_melitensis_bv__1_16M_uid57735	A/G-specific adenine glycosylase (17987725)	2-haloalkanoic acid dehalogenase (17987726)	adenine-specific methyltransferase (17987727)	chloride channel protein (17987728)	phosphoglycolate phosphatase (17987729)
Proteobacteria	Alphaproteobacteria	Rhizobiales	Brucellaceae	Brucella_melitensis_M28_uid158857	chloride channel core protein (384407972)	hypothetical protein (384407973)	modification methylase HinfI (384407974)	Haloacid dehalogenase-like hydrolase (384407975)	A/G-specific adenine glycosylase (384407976)
Proteobacteria	Alphaproteobacteria	Rhizobiales	Brucellaceae	Brucella_melitensis_M5_90_uid158855	HAD-superfamily hydrolase (384210873)	chloride channel core protein (384210874)	modification methylase HinfI (384210875)	HAD-superfamily hydrolase (384210876)	A/G-specific adenine glycosylase (384210877)
Proteobacteria	Alphaproteobacteria	Rhizobiales	Brucellaceae	Brucella_melitensis_NI_uid158853	HAD-superfamily hydrolase (384444589)	chloride channel protein clcB (384444590)	Modification methylase HinfI (384444591)	HAD-superfamily hydrolase (384444592)	A/G-specific adenine glycosylase (384444593)
Proteobacteria	Alphaproteobacteria	Rhizobiales	Brucellaceae	Brucella_microti_CCM_4915_uid59319	hydrolase, haloacid dehalogenase-like family (256368942)	voltage gated chloride channel family protein (256368943)	modification methylase BabI (256368944)	hydrolase, haloacid dehalogenase-like family (256368945)	A/G-specific adenine glycosylase (256368946)
Proteobacteria	Alphaproteobacteria	Rhizobiales	Brucellaceae	Brucella_ovis_ATCC_25840_uid58113	hypothetical protein (148560404)	phosphoglycolate phosphatase (148560025)	modification methylase BabI (148560742)	HAD superfamily hydrolase (148560196)	A/G-specific adenine glycosylase (148558903)
Proteobacteria	Alphaproteobacteria	Rhizobiales	Brucellaceae	Brucella_pinnipedialis_B2_94_uid71131	HAD superfamily hydrolase (340790128)	chloride channel protein ClcB-like protein (340790129)	modification methylase BabI (340790130)	HAD superfamily hydrolase (340790131)	A/G-specific adenine glycosylase (340790132)
Proteobacteria	Alphaproteobacteria	Rhizobiales	Brucellaceae	Brucella_suis_1330_uid159871	HAD superfamily hydrolase (384224173)	voltage gated chloride channel family protein (384224174)	modification methylase BabI (384224175)	HAD superfamily hydrolase (384224176)	A/G-specific adenine glycosylase (384224177)
Proteobacteria	Alphaproteobacteria	Rhizobiales	Brucellaceae	Brucella_suis_1330_uid57927	HAD superfamily hydrolase (23501390)	voltage gated chloride channel family protein (23501391)	modification methylase BabI (23501392)	HAD superfamily hydrolase (23501393)	A/G-specific adenine glycosylase (23501394)
Proteobacteria	Alphaproteobacteria	Rhizobiales	Brucellaceae	Brucella_suis_ATCC_23445_uid59015	chloride channel protein clcB-like protein (163842771)	hypothetical protein (163842772)	modification methylase HinfI (163842773)	HAD family hydrolase (163842774)	A/G-specific adenine glycosylase (163842775)
Proteobacteria	Alphaproteobacteria	Rhizobiales	Brucellaceae	Brucella_suis_VBI22_uid83617	HAD superfamily hydrolase (376280179)	voltage gated chloride channel family protein (376280180)	modification methylase BabI (376280181)	HAD superfamily hydrolase (376280182)	A/G-specific adenine glycosylase (376280183)
Proteobacteria	Alphaproteobacteria	Rhizobiales	Brucellaceae	Candidatus_Liberibacter_asiaticus_psy62_uid59227	M16 family peptidase (254780464)	threonine synthase (254780465)	putative modification methylase (254780466)	exodeoxyribonuclease VII small subunit (254780467)	sensory box/GGDEF family protein (254780468)
Proteobacteria	Alphaproteobacteria	Rhizobiales	Rhizobiaceae	Candidatus_Liberibacter_solanacearum_CLso_ZC1_uid61245	exodeoxyribonuclease VII small subunit (315122077)	hypothetical protein (315122078)	modification methylase (315122079)	hypothetical protein (315122080)	hypothetical protein (315122081)
Proteobacteria	Alphaproteobacteria	Rhizobiales	Rhizobiaceae	Chelativorans_BNC1_uid58069	lipoprotein (110633118)	HAD family hydrolase (110633119)	DNA adenine methylase CcrM (110633120)	HAD family hydrolase (110633121)	A/G-specific DNA-adenine glycosylase (110633122)
Proteobacteria	Alphaproteobacteria	Rhizobiales	Phyllobacteriaceae	Hyphomicrobium_denitrificans_ATCC_51888_uid50325	radical SAM protein (300024382)	ribonuclease H (300024383)	DNA methylase N-4/N-6 domain-containing protein (300024384)	A/G-specific adenine glycosylase (300024385)	hypothetical protein (300024386)
Proteobacteria	Alphaproteobacteria	Rhizobiales	Hyphomicrobiaceae	Hyphomicrobium_MC1_uid68453	hypothetical protein (338740963)	ribonuclease HII (RNase HII) (338740964)	adenine-specific DNA methyltransferase (338740965)	hypothetical protein (338740966)	A/G-specific adenine glycosylase (338740967)
Proteobacteria	Alphaproteobacteria	Rhizobiales	Hyphomicrobiaceae	Mesorhizobium_australicum_WSM2073_uid75101	A/G-specific adenine glycosylase (433776304)	haloacid dehalogenase superfamily protein, subfamily IA, variant 3 with third motif having DD or ED (433776305)	DNA modification methylase (433776306)	haloacid dehalogenase superfamily protein, subfamily IA, variant 3 with third motif having DD or ED (433776307)	hypothetical protein (433776308)
Proteobacteria	Alphaproteobacteria	Rhizobiales	Phyllobacteriaceae	Mesorhizobium_ciceri_biovar_biserrulae_WSM1271_uid62101	A/G-specific adenine glycosylase (319784677)	HAD-superfamily hydrolase (319784678)	DNA methylase N-4/N-6 domain-containing protein (319784679)	HAD-superfamily hydrolase (319784680)	hypothetical protein (319784681)
Proteobacteria	Alphaproteobacteria	Rhizobiales	Phyllobacteriaceae	Mesorhizobium_loti_MAFF303099_uid57601	hypothetical protein (13476246)	hypothetical protein (13476247)	adenine DNA methyltransferase (13476248)	hypothetical protein (13476249)	adenine glycosylase (13476250)
Proteobacteria	Alphaproteobacteria	Rhizobiales	Phyllobacteriaceae	Mesorhizobium_opportunistum_WSM2075_uid40861	A/G-specific adenine glycosylase (337270035)	HAD-superfamily hydrolase (337270036)	DNA methylase N-4/N-6 domain-containing protein (337270037)	HAD-superfamily hydrolase (337270038)	hypothetical protein (337270039)
Proteobacteria	Alphaproteobacteria	Rhizobiales	Phyllobacteriaceae	Methylobacterium_4_46_uid58843	hypothetical protein (170739047)	rare lipoprotein A (170739048)	DNA methylase N-4/N-6 domain-containing protein (170739049)	response regulator receiver protein (170739050)	hypothetical protein (170739051)
Proteobacteria	Alphaproteobacteria	Rhizobiales	Methylobacteriaceae	Methylobacterium_chloromethanicum_CM4_uid58933	hypothetical protein (218531435)	A/G-specific adenine glycosylase (218531436)	DNA methylase N-4/N-6 domain-containing protein (218531437)	lipoprotein A (218531438)	hypothetical protein (218531439)
Proteobacteria	Alphaproteobacteria	Rhizobiales	Methylobacteriaceae	Methylobacterium_extorquens_AM1_uid57605	hypothetical protein (240139928)	A/G-specific adenine glycosylase (240139929)	site-specific DNA-methyltransferase (adenine-specific) (240139930)	rare lipoprotein A (240139931)	hypothetical protein (240139932)
Proteobacteria	Alphaproteobacteria	Rhizobiales	Methylobacteriaceae	Methylobacterium_extorquens_DM4_uid61617	hypothetical protein (254562352)	A/G-specific adenine glycosylase (254562353)	site-specific DNA-methyltransferase (254562354)	rare lipoprotein A (254562355)	hypothetical protein (254562356)
Proteobacteria	Alphaproteobacteria	Rhizobiales	Methylobacteriaceae	Methylobacterium_extorquens_PA1_uid58821	hypothetical protein (163852594)	A/G-specific adenine glycosylase (163852595)	DNA methylase N-4/N-6 domain-containing protein (163852596)	rare lipoprotein A (163852597)	hypothetical protein (163852598)
Proteobacteria	Alphaproteobacteria	Rhizobiales	Methylobacteriaceae	Methylobacterium_nodulans_ORS_2060_uid59023	hypothetical protein (220921466)	hypothetical protein (220921467)	DNA methylase N-4/N-6 domain-containing protein (220921468)	rare lipoprotein A (220921469)	hypothetical protein (220921470)
Proteobacteria	Alphaproteobacteria	Rhizobiales	Methylobacteriaceae	Methylobacterium_populi_BJ001_uid58937	hypothetical protein (188582615)	A/G-specific adenine glycosylase (188582616)	DNA methylase N-4/N-6 domain-containing protein (188582617)	rare lipoprotein A (188582618)	hypothetical protein (188582619)
Proteobacteria	Alphaproteobacteria	Rhizobiales	Methylobacteriaceae	Methylobacterium_radiotolerans_JCM_2831_uid58845	hypothetical protein (170747151)	A/G-specific adenine glycosylase (170747152)	DNA methylase N-4/N-6 domain-containing protein (170747153)	rare lipoprotein A (170747154)	hypothetical protein (170747155)
Proteobacteria	Alphaproteobacteria	Rhizobiales	Methylobacteriaceae	Methylocella_silvestris_BL2_uid59433	mannose-1-phosphate guanylyltransferase/mannose-6-phosphate isomerase (217977759)	Ribonuclease H (217977760)	DNA methylase N-4/N-6 domain-containing protein (217977761)	hypothetical protein (217977762)	hypothetical protein (217977763)
Proteobacteria	Alphaproteobacteria	Rhizobiales	Beijerinckiaceae	Methylocystis_SC2_uid174072	permease of the major facilitator superfamily MFS_1 (402772516)	undecaprenyl-diphosphatase (402772517)	DNA methylase N-4/N-6 domain-containing protein (402772518)	ribonuclease HII (RNase HII) (402772519)	radical SAM protein (402772520)
Proteobacteria	Alphaproteobacteria	Rhizobiales	Methylocystaceae	Nitrobacter_hamburgensis_X14_uid58293	molybdopterin binding domain-containing protein (92118689)	zinc metallopeptidase (92118690)	DNA methylase N-4/N-6 (92118691)	glutathione S-transferase (92118692)	A/G-specific adenine glycosylase (92118693)
Proteobacteria	Alphaproteobacteria	Rhizobiales	Bradyrhizobiaceae	Nitrobacter_winogradskyi_Nb_255_uid58295	molybdopterin biosynthesis protein B (75676785)	hypothetical protein (75676786)	DNA methylase N-4/N-6 (75676787)	glutathione S-transferase (75676788)	A/G-specific adenine glycosylase (75676789)
Proteobacteria	Alphaproteobacteria	Rhizobiales	Bradyrhizobiaceae	Ochrobactrum_anthropi_ATCC_49188_uid58921	HAD family hydrolase (153007948)	chloride channel core protein (153007949)	DNA methylase N-4/N-6 domain-containing protein (153007950)	HAD family hydrolase (153007951)	A/G-specific adenine glycosylase (153007952)
Proteobacteria	Alphaproteobacteria	Rhizobiales	Brucellaceae	Oligotropha_carboxidovorans_OM4_uid162135	glutathione S-transferase Gst (386029358)	hypothetical protein (386029359)	modification methylase (386029360)	putative zinc metalloprotease (386029361)	molybdenum cofactor biosynthesis protein B (386029362)
Proteobacteria	Alphaproteobacteria	Rhizobiales	Bradyrhizobiaceae	Oligotropha_carboxidovorans_OM5_uid59155	hypothetical protein (209886093)	zinc-dependent peptidase (209886094)	modification methylase CcrMI (209886095)	lipoprotein (209886096)	glutathione S-transferase (209886097)
Proteobacteria	Alphaproteobacteria	Rhizobiales	Bradyrhizobiaceae	Oligotropha_carboxidovorans_OM5_uid72795	glutathione S-transferase Gst (337740341)	hypothetical protein (337740342)	modification methylase (337740343)	zinc metalloprotease (337740344)	molybdenum cofactor biosynthesis protein B (337740345)
Proteobacteria	Alphaproteobacteria	Rhizobiales	Bradyrhizobiaceae	Parvibaculum_lavamentivorans_DS_1_uid58739	DSBA oxidoreductase (154251156)	A/G-specific adenine glycosylase (154251157)	DNA methylase N-4/N-6 domain-containing protein (154251158)	ribonuclease H (154251159)	alpha/beta hydrolase fold protein (154251160)
Proteobacteria	Alphaproteobacteria	Rhizobiales	Phyllobacteriaceae	Pelagibacterium_halotolerans_B2_uid74393	hypothetical protein (357383591)	A/G-specific adenine glycosylase (357383592)	modification methylase (357383593)	ribonuclease HII (357383594)	hypothetical protein (357383595)
Proteobacteria	Alphaproteobacteria	Rhizobiales	Hyphomicrobiaceae	Rhizobium_etli_CFN_42_uid58377	hypothetical protein (86356639)	hypothetical protein (86356640)	site-specific DNA-methyltransferase (adenine-specific) protein (86356641)	hydrolase (86356642)	A/G-specific adenine glycosylase (86356643)
Proteobacteria	Alphaproteobacteria	Rhizobiales	Rhizobiaceae	Rhizobium_etli_CIAT_652_uid59115	hypothetical protein (190890703)	antibiotic biosynthesis monooxygenase (190890704)	site-specific DNA-methyltransferase (adenine-specific) protein (190890705)	hypothetical protein (190890706)	2-haloacid dehalogenase (190890707)
Proteobacteria	Alphaproteobacteria	Rhizobiales	Rhizobiaceae	Rhizobium_leguminosarum_bv__trifolii_WSM1325_uid58991	NIPSNAP family containing protein (241203448)	antibiotic biosynthesis monooxygenase (241203449)	DNA methylase N-4/N-6 domain-containing protein (241203450)	hypothetical protein (241203451)	HAD-superfamily hydrolase (241203452)
Proteobacteria	Alphaproteobacteria	Rhizobiales	Rhizobiaceae	Rhizobium_leguminosarum_bv__trifolii_WSM2304_uid58997	NIPSNAP family containing protein (209548253)	antibiotic biosynthesis monooxygenase (209548254)	DNA methylase N-4/N-6 (209548255)	hypothetical protein (209548256)	HAD-superfamily hydrolase (209548257)
Proteobacteria	Alphaproteobacteria	Rhizobiales	Rhizobiaceae	Rhizobium_leguminosarum_bv__viciae_3841_uid57955	hypothetical protein (116250846)	hypothetical protein (116250847)	modification methylase (116250848)	hypothetical protein (116250849)	hypothetical protein (116250850)
Proteobacteria	Alphaproteobacteria	Rhizobiales	Rhizobiaceae	Rhizobium_NGR234_uid59081	NIPSNAP family containing protein (227821129)	hypothetical protein (227821130)	modification methylase SmeIP (227821131)	transposase for insertion sequence NGRIS-13i (227821132)	hypothetical protein (227821133)
Proteobacteria	Alphaproteobacteria	Rhizobiales	Rhizobiaceae	Rhizobium_tropici_CIAT_899_uid185179	NIPSNAP domain-containing protein (440225816)	antibiotic biosynthesis monooxygenase (440225817)	adenine methyltransferase (440225818)	hypothetical protein (440225819)	HAD-superfamily hydrolase, subfamily IA, variant 3 (440225820)
Proteobacteria	Alphaproteobacteria	Rhizobiales	Rhizobiaceae	Rhodomicrobium_vannielii_ATCC_17100_uid43247	aconitate hydratase 1 (312113928)	hypothetical protein (312113929)	DNA methylase N-4/N-6 domain-containing protein (312113930)	hypothetical protein (312113931)	RimK family alpha-L-glutamate ligase (312113932)
Proteobacteria	Alphaproteobacteria	Rhizobiales	Hyphomicrobiaceae	Rhodopseudomonas_palustris_BisA53_uid58445	molybdenum cofactor biosynthesis protein B (115526422)	hypothetical protein (115526423)	DNA methylase N-4/N-6 domain-containing protein (115526424)	hypothetical protein (115526425)	A/G-specific adenine glycosylase (115526426)
Proteobacteria	Alphaproteobacteria	Rhizobiales	Bradyrhizobiaceae	Rhodopseudomonas_palustris_BisB18_uid58443	MarR family transcriptional regulator (90425836)	hypothetical protein (90425837)	DNA methylase N-4/N-6 (90425838)	hypothetical protein (90425839)	A/G-specific adenine glycosylase (90425840)
Proteobacteria	Alphaproteobacteria	Rhizobiales	Bradyrhizobiaceae	Rhodopseudomonas_palustris_BisB5_uid58441	hypothetical protein (91975678)	A/G-specific adenine glycosylase (91975679)	DNA methylase N-4/N-6 (91975680)	hypothetical protein (91975681)	molybdenum cofactor biosynthesis protein (91975682)
Proteobacteria	Alphaproteobacteria	Rhizobiales	Bradyrhizobiaceae	Rhodopseudomonas_palustris_CGA009_uid62901	oxidoreductase (39934099)	cytochrome b5 (39934100)	DNA methylase N-4/N-6 (39934101)	hypothetical protein (39934102)	molybdopterin biosynthesis protein B (39934103)
Proteobacteria	Alphaproteobacteria	Rhizobiales	Bradyrhizobiaceae	Rhodopseudomonas_palustris_DX_1_uid43327	ferric reductase domain-containing transmembrane protein (316932561)	cytochrome b5 (316932562)	DNA methylase N-4/N-6 domain-containing protein (316932563)	hypothetical protein (316932564)	molybdenum cofactor biosynthesis protein B (316932565)
Proteobacteria	Alphaproteobacteria	Rhizobiales	Bradyrhizobiaceae	Rhodopseudomonas_palustris_HaA2_uid58439	putative PAS/PAC sensor protein (86748196)	methyl-accepting chemotaxis sensory transducer (86748197)	DNA methylase N-4/N-6 (86748198)	hypothetical protein (86748199)	molybdopterin binding protein (86748200)
Proteobacteria	Alphaproteobacteria	Rhizobiales	Bradyrhizobiaceae	Rhodopseudomonas_palustris_TIE_1_uid58995	Ferric reductase transmembrane protein domain-containing protein (192289626)	cytochrome b5 (192289627)	DNA methylase N-4/N-6 domain-containing protein (192289628)	hypothetical protein (192289629)	molybdenum cofactor biosynthesis protein B (192289630)
Proteobacteria	Alphaproteobacteria	Rhizobiales	Bradyrhizobiaceae	Sinorhizobium_fredii_HH103_uid86865	hypothetical protein (378825200)	hypothetical protein (378825201)	adenine DNA methyltransferase protein (378825202)	hemolysin-type calcium-binding region:peptidase (378825203)	haloacid dehalogenase-like family hydrolase (378825204)
Proteobacteria	Alphaproteobacteria	Rhizobiales	Rhizobiaceae	Sinorhizobium_fredii_USDA_257_uid168059	NIPSNAP family containing protein (398350537)	hypothetical protein (398350538)	modification methylase SmeI (398350539)	hypothetical protein (398350540)	hydrolase (398350541)
Proteobacteria	Alphaproteobacteria	Rhizobiales	Rhizobiaceae	Sinorhizobium_medicae_WSM419_uid58549	HAD family hydrolase (150395763)	regulatory protein ArsR (150395764)	DNA methylase N-4/N-6 domain-containing protein (150395765)	HAD family hydrolase (150395766)	A/G-specific adenine glycosylase (150395767)
Proteobacteria	Alphaproteobacteria	Rhizobiales	Rhizobiaceae	Sinorhizobium_meliloti_1021_uid57603	hypothetical protein (15964677)	hypothetical protein (15964678)	adenine DNA methyltransferase (15964679)	hypothetical protein (15964680)	A/G-specific adenine glycosylase (15964681)
Proteobacteria	Alphaproteobacteria	Rhizobiales	Rhizobiaceae	Sinorhizobium_meliloti_AK83_uid52607	HAD superfamily hydrolase (334315388)	regulatory protein ArsR (334315389)	DNA methylase N-4/N-6 domain-containing protein (334315390)	HAD superfamily hydrolase (334315391)	A/G-specific adenine glycosylase (334315392)
Proteobacteria	Alphaproteobacteria	Rhizobiales	Rhizobiaceae	Sinorhizobium_meliloti_BL225C_uid52605	HAD-superfamily hydrolase (384528634)	regulatory protein ArsR (384528635)	DNA methylase N-4/N-6 domain-containing protein (384528636)	HAD-superfamily hydrolase (384528637)	A/G-specific adenine glycosylase (384528638)
Proteobacteria	Alphaproteobacteria	Rhizobiales	Rhizobiaceae	Sinorhizobium_meliloti_GR4_uid184823	haloacid dehalogenase superfamily, subfamily IA, variant 3 with third motif having DD or ED (433612690)	putative transcriptional regulator (433612691)	DNA modification methylase (433612692)	haloacid dehalogenase superfamily, subfamily IA, variant 3 with third motif having DD or ED (433612693)	A/G-specific adenine glycosylase (433612694)
Proteobacteria	Alphaproteobacteria	Rhizobiales	Rhizobiaceae	Sinorhizobium_meliloti_Rm41_uid176372	hypothetical protein (407719789)	regulatory protein ArsR (407719790)	modification methylase SmeI (407719791)	A/G-specific adenine glycosylase (407719792)	hypothetical protein (407719793)
Proteobacteria	Alphaproteobacteria	Rhizobiales	Rhizobiaceae	Sinorhizobium_meliloti_SM11_uid159685	phosphoglycolate phosphatase (384535037)	probabable transcriptional regulator (384535038)	adenine dna methyltransferase protein (384535039)	haloacid dehalogenase-like family hydrolase (384535040)	A/G-specific adenine glycosylase (384535041)
Proteobacteria	Alphaproteobacteria	Rhizobiales	Rhizobiaceae	Starkeya_novella_DSM_506_uid48815	hypothetical protein (298294360)	A/G-specific adenine glycosylase (298294361)	DNA methylase N-4/N-6 domain-containing protein (298294362)	hypothetical protein (298294363)	isoprenylcysteine carboxyl methyltransferase (298294364)
Proteobacteria	Alphaproteobacteria	Rhizobiales	Xanthobacteraceae	Xanthobacter_autotrophicus_Py2_uid58453	hypothetical protein (154245119)	A/G-specific adenine glycosylase (154245120)	DNA methylase N-4/N-6 domain-containing protein (154245121)	Rieske (2Fe-2S) domain-containing protein (154245122)	hypothetical protein (154245123)
Proteobacteria	Alphaproteobacteria	Rhizobiales	Xanthobacteraceae	Dinoroseobacter_shibae_DFL_12_uid58707	hypothetical protein (159042578)	ribonuclease HII (159042579)	adenine-specific methyltransferase (159042580)	transcriptional activator anti-ECFsigma factor (159042581)	NAD-dependent epimerase/dehydratase (159042582)
Proteobacteria	Alphaproteobacteria	Rhodobacterales	Rhodobacteraceae	Hirschia_baltica_ATCC_49814_uid59365	peptidase M23 (254293432)	glyoxalase/bleomycin resistance protein/dioxygenase (254293433)	DNA methylase N-4/N-6 domain-containing protein (254293434)	radical SAM protein (254293435)	hypothetical protein (254293436)
Proteobacteria	Alphaproteobacteria	Rhodobacterales	Hyphomonadaceae	Hyphomonas_neptunium_ATCC_15444_uid58433	AAA ATPase (114798057)	VWA domain-containing protein (114798981)	modification methylase CcrM (114798609)	Na/Pi cotransporter family protein (114797816)	radical SAM domain-containing protein (114798617)
Proteobacteria	Alphaproteobacteria	Rhodobacterales	Hyphomonadaceae	Jannaschia_CCS1_uid58147	hypothetical protein (89052881)	ribonuclease H (89052882)	DNA methylase N-4/N-6 (89052883)	NAD-dependent epimerase/dehydratase (89052884)	alkane 1-monooxygenase (89052885)
Proteobacteria	Alphaproteobacteria	Rhodobacterales	Rhodobacteraceae	Ketogulonicigenium_vulgare_Y25_uid59581	hypothetical protein (310817211)	ribonuclease HII (310817212)	modification methylase (310817213)	tetraacyldisaccharide 4'-kinase (310817214)	3-deoxy-D-manno-octulosonic acid transferase (310817215)
Proteobacteria	Alphaproteobacteria	Rhodobacterales	Rhodobacteraceae	Ketogulonigenium_vulgarum_WSH_001_uid161161	hypothetical protein (385234788)	ribonuclease HII (385234789)	adenine dna methyltransferase protein (385234790)	tetraacyldisaccharide 4'-kinase (385234791)	3-deoxy-D-manno-octulosonic-acid transferase (385234792)
Proteobacteria	Alphaproteobacteria	Rhodobacterales	Rhodobacteraceae	Maricaulis_maris_MCS10_uid58689	PAS/PAC sensor-containing diguanylate cyclase/phosphodiesterase (114570741)	RNase HII (114570742)	DNA methylase N-4/N-6 domain-containing protein (114570743)	periplasmic sensor hybrid histidine kinase (114570744)	A/G-specific adenine glycosylase (114570745)
Proteobacteria	Alphaproteobacteria	Rhodobacterales	Hyphomonadaceae	Paracoccus_denitrificans_PD1222_uid58187	hypothetical protein (119384831)	hypothetical protein (119384832)	DNA methylase N-4/N-6 domain-containing protein (119384833)	ribonuclease HII (119384834)	ureidoglycolate hydrolase (119384835)
Proteobacteria	Alphaproteobacteria	Rhodobacterales	Rhodobacteraceae	Phaeobacter_gallaeciensis_2_10_uid54715	fatty acid desaturase (400756021)	adenylate and guanylate cyclase (400756022)	modification methylase BabI (400756023)	ribonuclease HII (400756024)	hypothetical protein (400756025)
Proteobacteria	Alphaproteobacteria	Rhodobacterales	Rhodobacteraceae	Phaeobacter_gallaeciensis_DSM_17395_uid54717	fatty acid desaturase (399994473)	adenylate and guanylate cyclase (399994474)	modification methylase BabI (399994475)	ribonuclease HII (399994476)	hypothetical protein (399994477)
Proteobacteria	Alphaproteobacteria	Rhodobacterales	Rhodobacteraceae	Pseudovibrio_FO_BEG1_uid82373	cytidine deaminase (374329933)	hypothetical protein (374329934)	DNA methylase N-4/N-6 domain-containing protein (374329935)	glycerophosphoryl diester phosphodiesterase family protein (374329936)	AMP nucleosidase (374329937)
Proteobacteria	Alphaproteobacteria	Rhodobacterales	Rhodobacteraceae	Rhodobacter_capsulatus_SB_1003_uid47509	carbon-nitrogen family hydrolase (294675756)	MarR family transcriptional regulator (294675757)	adenine-specific DNA-methyltransferase (294675758)	ribonuclease HII (294675759)	hypothetical protein (294675760)
Proteobacteria	Alphaproteobacteria	Rhodobacterales	Rhodobacteraceae	Rhodobacter_sphaeroides_2_4_1_uid57653	A/G-specific adenine glycosylase (77462005)	alkane 1-monooxygenase (77462006)	site-specific DNA-methyltransferase (77462007)	ribonuclease HII (77462008)	hypothetical protein (77462009)
Proteobacteria	Alphaproteobacteria	Rhodobacterales	Rhodobacteraceae	Rhodobacter_sphaeroides_ATCC_17025_uid58451	A/G-specific adenine glycosylase (146276122)	alkane 1-monooxygenase (146276123)	DNA methylase N-4/N-6 domain-containing protein (146276124)	ribonuclease HII (146276125)	hypothetical protein (146276126)
Proteobacteria	Alphaproteobacteria	Rhodobacterales	Rhodobacteraceae	Rhodobacter_sphaeroides_ATCC_17029_uid58449	A/G-specific adenine glycosylase (126460895)	alkane 1-monooxygenase (126460896)	DNA methylase N-4/N-6 domain-containing protein (126460897)	ribonuclease HII (126460898)	hypothetical protein (126460899)
Proteobacteria	Alphaproteobacteria	Rhodobacterales	Rhodobacteraceae	Rhodobacter_sphaeroides_KD131_uid59277	A/G-specific DNA-adenine glycosylase (221640956)	Alkane 1-monooxygenase (221640957)	DNA methylase N-4/N-6 domain-containing protein (221640958)	ribonuclease HII (221640959)	hypothetical protein (221640960)
Proteobacteria	Alphaproteobacteria	Rhodobacterales	Rhodobacteraceae	Roseobacter_denitrificans_OCh_114_uid58597	hypothetical protein (110677700)	A/G-specific adenine glycosylase (110677701)	modification methylase (110677702)	ribonuclease HII (110677703)	hypothetical protein (110677704)
Proteobacteria	Alphaproteobacteria	Rhodobacterales	Rhodobacteraceae	Roseobacter_litoralis_Och_149_uid54719	hypothetical protein (339505724)	ribonuclease HII (339505725)	modification methylase CcrM (339505726)	A/G-specific adenine glycosylase (339505727)	hypothetical protein (339505728)
Proteobacteria	Alphaproteobacteria	Rhodobacterales	Rhodobacteraceae	Ruegeria_pomeroyi_DSS_3_uid57863	fatty acid desaturase (56698272)	guanylate cyclase (56698273)	modification methylase (56698274)	ribonuclease HII (56698275)	hypothetical protein (56698276)
Proteobacteria	Alphaproteobacteria	Rhodobacterales	Rhodobacteraceae	Ruegeria_TM1040_uid58193	methyl-accepting chemotaxis sensory transducer (99082487)	guanylate cyclase (99082488)	DNA methylase N-4/N-6 (99082489)	ribonuclease HII (99082490)	hypothetical protein (99082491)
Proteobacteria	Alphaproteobacteria	Rhodobacterales	Rhodobacteraceae	Acetobacter_pasteurianus_IFO_3283_01_42C_uid158377	hypothetical protein (384118852)	ribonuclease HII (384118853)	DNA methyltransferase (384118854)	ankyrin (384118855)	hypothetical protein (384118856)
Proteobacteria	Alphaproteobacteria	Rhodospirillales	Acetobacteraceae	Acetobacter_pasteurianus_IFO_3283_01_uid59279	hypothetical protein (258542063)	ribonuclease HII (258542064)	DNA methyltransferase (258542065)	ankyrin repeat protein (258542066)	hypothetical protein (258542067)
Proteobacteria	Alphaproteobacteria	Rhodospirillales	Acetobacteraceae	Acetobacter_pasteurianus_IFO_3283_03_uid158373	hypothetical protein (384050499)	ribonuclease HII (384050500)	DNA methyltransferase (384050501)	ankyrin (384050502)	hypothetical protein (384050503)
Proteobacteria	Alphaproteobacteria	Rhodospirillales	Acetobacteraceae	Acetobacter_pasteurianus_IFO_3283_07_uid158381	hypothetical protein (384053609)	ribonuclease HII (384053610)	DNA methyltransferase (384053611)	ankyrin (384053612)	hypothetical protein (384053613)
Proteobacteria	Alphaproteobacteria	Rhodospirillales	Acetobacteraceae	Acetobacter_pasteurianus_IFO_3283_12_uid158379	hypothetical protein (384041984)	ribonuclease HII (384041985)	DNA methyltransferase (384041986)	ankyrin (384041987)	hypothetical protein (384041988)
Proteobacteria	Alphaproteobacteria	Rhodospirillales	Acetobacteraceae	Acetobacter_pasteurianus_IFO_3283_22_uid158383	hypothetical protein (384056841)	ribonuclease HII (384056842)	DNA methyltransferase (384056843)	ankyrin (384056844)	hypothetical protein (384056845)
Proteobacteria	Alphaproteobacteria	Rhodospirillales	Acetobacteraceae	Acetobacter_pasteurianus_IFO_3283_26_uid158531	hypothetical protein (384059482)	ribonuclease HII (384059483)	DNA methyltransferase (384059484)	ankyrin (384059485)	hypothetical protein (384059486)
Proteobacteria	Alphaproteobacteria	Rhodospirillales	Acetobacteraceae	Acetobacter_pasteurianus_IFO_3283_32_uid158375	hypothetical protein (384062776)	ribonuclease HII (384062777)	DNA methyltransferase (384062778)	ankyrin (384062779)	hypothetical protein (384062780)
Proteobacteria	Alphaproteobacteria	Rhodospirillales	Acetobacteraceae	Acidiphilium_cryptum_JF_5_uid58447	guanylate kinase (148260448)	hypothetical protein (148260449)	DNA methylase N-4/N-6 domain-containing protein (148260450)	enoyl-CoA hydratase/isomerase (148260451)	FAD-dependent pyridine nucleotide-disulfide oxidoreductase (148260452)
Proteobacteria	Alphaproteobacteria	Rhodospirillales	Acetobacteraceae	Acidiphilium_multivorum_AIU301_uid63345	guanylate kinase (326403641)	hypothetical protein (326403642)	hypothetical protein (326403643)	enoyl-CoA hydratase (326403644)	ferredoxin--NADP reductase (326403645)
Proteobacteria	Alphaproteobacteria	Rhodospirillales	Acetobacteraceae	Azospirillum_B510_uid46085	SEC-C motif domain protein (288962306)	ribonuclease HII (288962307)	adenine-specific DNA-methyltransferase (288962308)	dihydroneopterin aldolase (288962309)	ornithine cyclodeaminase (288962310)
Proteobacteria	Alphaproteobacteria	Rhodospirillales	Rhodospirillaceae	Azospirillum_brasilense_Sp245_uid162161	putative histidine kinase (392378479)	dihydroneopterin aldolase (392378480)	adenine DNA methyltransferase (392378481)	ribonuclease HII (392378482)	caMP-binding protein (392378483)
Proteobacteria	Alphaproteobacteria	Rhodospirillales	Rhodospirillaceae	Azospirillum_lipoferum_4B_uid82343	hypothetical protein (375006511)	ribonuclease HII (375006512)	adenine DNA methyltransferase (375006513)	dihydroneopterin aldolase (375006514)	ornithine cyclodeaminase (375006515)
Proteobacteria	Alphaproteobacteria	Rhodospirillales	Rhodospirillaceae	Gluconacetobacter_diazotrophicus_PAl_5_uid59075	putative general stress response protein (209545122)	ribonuclease HII (209545123)	DNA methylase N-4/N-6 domain-containing protein (209545124)	hypothetical protein (209545125)	hypothetical protein (209545126)
Proteobacteria	Alphaproteobacteria	Rhodospirillales	Acetobacteraceae	Gluconacetobacter_diazotrophicus_PAl_5_uid61587	hypothetical protein (162149130)	hypothetical protein (162149131)	DNA methylase (162149132)	ribonuclease HII (162149133)	general stress response protein (162149134)
Proteobacteria	Alphaproteobacteria	Rhodospirillales	Acetobacteraceae	Gluconacetobacter_xylinus_NBRC_3288_uid46523	ankyrin repeat-containing protein (347760248)	DNA modification methylase (347760249)	DNA methyltransferase (347760250)	ribonuclease HII (347760251)	hypothetical protein (347760252)
Proteobacteria	Alphaproteobacteria	Rhodospirillales	Acetobacteraceae	Gluconobacter_oxydans_621H_uid58239	hypothetical protein (58038817)	hypothetical protein (58038818)	adenine DNA methyltransferase (58038819)	ribonuclease HII (58038820)	hypothetical protein (58038821)
Proteobacteria	Alphaproteobacteria	Rhodospirillales	Acetobacteraceae	Gluconobacter_oxydans_H24_uid179202	hypothetical protein (414343016)	ribonuclease HII (414343017)	adenine DNA methyltransferase (414343018)	TetR family transcriptional regulator (414343019)	hypothetical protein (414343020)
Proteobacteria	Alphaproteobacteria	Rhodospirillales	Acetobacteraceae	Granulibacter_bethesdensis_CGDNIH1_uid58661	putative cytoplasmic protein (114328521)	ribonuclease HII (114328522)	adenine-specific methyltransferase (114328523)	hypothetical protein (114328524)	di-/tripeptide transporter (114328525)
Proteobacteria	Alphaproteobacteria	Rhodospirillales	Acetobacteraceae	Magnetospirillum_magneticum_AMB_1_uid58527	Phage-related lysozyme (83313085)	hypothetical protein (83313086)	modification methylase CcrMI (83313087)	ribonuclease HII (83313088)	ferrous transporter (83313089)
Proteobacteria	Alphaproteobacteria	Rhodospirillales	Rhodospirillaceae	Rhodospirillum_centenum_SW_uid58805	Mechanosensitive ion channel protein (209966432)	dihydroneopterin aldolase (209966433)	modification methylase (209966434)	ribonucleasehII (209966435)	acylaminoacyl peptidase (209966436)
Proteobacteria	Alphaproteobacteria	Rhodospirillales	Rhodospirillaceae	Rhodospirillum_photometricum_uid159003	Predicted O-linked N-acetylglucosamine transferase (384261151)	Ribonuclease (384261152)	DNA methylase N-4/N-6 (384261153)	hypothetical protein (384261154)	hypothetical protein (384261155)
Proteobacteria	Alphaproteobacteria	Rhodospirillales	Rhodospirillaceae	Rhodospirillum_rubrum_ATCC_11170_uid57655	hypothetical protein (83594538)	ribonuclease HII (83594539)	DNA methylase N-4/N-6 (83594540)	hemerythrin HHE cation binding protein (83594541)	hypothetical protein (83594542)
Proteobacteria	Alphaproteobacteria	Rhodospirillales	Rhodospirillaceae	Rhodospirillum_rubrum_F11_uid162149	hypothetical protein (386351297)	ribonuclease HII (386351298)	DNA methylase N-4/N-6 (386351299)	hemerythrin HHE cation binding protein (386351300)	hypothetical protein (386351301)
Proteobacteria	Alphaproteobacteria	Rhodospirillales	Rhodospirillaceae	Tistrella_mobilis_KA081020_065_uid167486	hypothetical protein (389878602)	Ribonuclease HII (389878603)	modification methylase (389878604)	hypothetical protein (389878605)	A/G-specific adenine glycosylase (389878606)
Proteobacteria	Alphaproteobacteria	Rhodospirillales	Rhodospirillaceae	Erythrobacter_litoralis_HTCC2594_uid58299	Na+/H+ antiporter protein (85373284)	K+-dependent Na+/Ca+ exchanger-like protein (85373285)	modification methylase (85373286)	Beta-lactamase class C family protein (85373287)	dihydropteroate synthase (85373288)
Proteobacteria	Alphaproteobacteria	Sphingomonadales	Erythrobacteraceae	Novosphingobium_aromaticivorans_DSM_12444_uid57747	glucose sorbosone dehydrogenase (87199855)	ribonuclease HII (87199856)	DNA methylase N-4/N-6 (87199857)	dihydropteroate synthase (87199858)	two component sigma-54 specific Fis family transcriptional regulator (87199859)
Proteobacteria	Alphaproteobacteria	Sphingomonadales	Sphingomonadaceae	Novosphingobium_PP1Y_uid67383	short-chain dehydrogenase/reductase SDR (334142191)	dihydropteroate synthase (334142192)	DNA methylase N-4/N-6 (334142193)	hypothetical protein (334142194)	hypothetical protein (334142195)
Proteobacteria	Alphaproteobacteria	Sphingomonadales	Sphingomonadaceae	Sphingobium_chlorophenolicum_L_1_uid52597	Ribonuclease H (334345092)	dihydropteroate synthase (334345093)	DNA methylase N-4/N-6 domain-containing protein (334345094)	hypothetical protein (334345095)	ArsR family transcriptional regulator (334345096)
Proteobacteria	Alphaproteobacteria	Sphingomonadales	Sphingomonadaceae	Sphingobium_japonicum_UT26S_uid47077	putative epimerase (294012712)	dihydropteroate synthase (294012713)	putative adenine-specific DNA-methyltransferase (294012714)	ArsR-family transcriptional regulator (294012715)	hypothetical protein (294012716)
Proteobacteria	Alphaproteobacteria	Sphingomonadales	Sphingomonadaceae	Sphingobium_SYK_6_uid73353	putative preprotein translocase SecE subunit (347528643)	transcription antitermination protein NusG (347528644)	modification methylase (347528645)	hypothetical protein (347528646)	ribonuclease HII (347528647)
Proteobacteria	Alphaproteobacteria	Sphingomonadales	Sphingomonadaceae	Sphingomonas_wittichii_RW1_uid58691	ribonuclease H (148557468)	hypothetical protein (148557469)	DNA methylase N-4/N-6 domain-containing protein (148557470)	dihydropteroate synthase (148557471)	DNA topoisomerase IV subunit B (148557472)
Proteobacteria	Alphaproteobacteria	Sphingomonadales	Sphingomonadaceae	Sphingopyxis_alaskensis_RB2256_uid58351	ribonuclease HII (103486453)	short-chain dehydrogenase/reductase SDR (103486454)	DNA methylase N-4/N-6 (103486455)	dihydropteroate synthase (103486456)	ArsR family transcriptional regulator (103486457)
Proteobacteria	Alphaproteobacteria	Sphingomonadales	Sphingomonadaceae	Zymomonas_mobilis_ATCC_10988_uid55403	hypothetical protein (384411239)	dihydropteroate synthase (384411240)	DNA methylase N-4/N-6 domain-containing protein (384411241)	Ribonuclease H (384411242)	phosphomethylpyrimidine kinase (384411243)
Proteobacteria	Alphaproteobacteria	Sphingomonadales	Sphingomonadaceae	Zymomonas_mobilis_ATCC_29191_uid170612	hypothetical protein (397676189)	dihydropteroate synthase (397676190)	DNA methylase N-4/N-6 domain-containing protein (397676191)	Ribonuclease H (397676192)	phosphomethylpyrimidine kinase (397676193)
Proteobacteria	Alphaproteobacteria	Sphingomonadales	Sphingomonadaceae	Zymomonas_mobilis_NCIMB_11163_uid41019	hypothetical protein (260752541)	dihydropteroate synthase (260752542)	DNA methylase N-4/N-6 domain-containing protein (260752543)	ribonuclease H (260752544)	phosphomethylpyrimidine kinase (260752545)
Proteobacteria	Alphaproteobacteria	Sphingomonadales	Sphingomonadaceae	Zymomonas_mobilis_pomaceae_ATCC_29192_uid68445	hypothetical protein (338707263)	dihydropteroate synthase (338707264)	DNA methylase N-4/N-6 domain-containing protein (338707265)	ribonuclease H (338707266)	phosphomethylpyrimidine kinase (338707267)
Proteobacteria	Alphaproteobacteria	Sphingomonadales	Sphingomonadaceae	Zymomonas_mobilis_ZM4_uid58095	phosphomethylpyrimidine kinase (283856386)	ribonuclease H (56551900)	DNA methylase N-4/N-6 domain-containing protein (283856387)	dihydropteroate synthase (283856388)	hypothetical protein (56551903)
Proteobacteria	Alphaproteobacteria	Sphingomonadales	Sphingomonadaceae	Helicobacter_bizzozeronii_CIII_1_uid68141	sodium/glutamate symport protein (336453668)	carboxynorspermidine dehydrogenase (336453669)	adenine-specific DNA methyltransferase (336453670)	hypothetical protein (336453671)	Nucleoside 5-triphosphatase RdgB (336453672)
Proteobacteria	Epsilonproteobacteria	Campylobacterales	Helicobacteraceae	Helicobacter_cetorum_MIT_99_5656_uid162215	nicotinate-nucleotide pyrophosphorylase (386747860)	hypothetical protein (386747861)	adenine specific DNA methyltransferase (386747862)	hypothetical protein (386747863)	hypothetical protein (386747864)
Proteobacteria	Epsilonproteobacteria	Campylobacterales	Helicobacteraceae	Helicobacter_felis_ATCC_49179_uid61409	DNA polymerase III subunit alpha (315453387)	putative ribosomal pseudouridine synthase (315453388)	adenine specific DNA methylase (315453389)	Sodium:sulfate symporter-family protein (315453390)	phosphatidate cytidylyltransferase (315453391)
Proteobacteria	Epsilonproteobacteria	Campylobacterales	Helicobacteraceae	Helicobacter_pylori_2017_uid161151	Carboxy terminal protease (385224394)	hypothetical protein (385224395)	adenine specific DNA methyltransferase (385224396)	putative adenine specific DNA methyltransferase (385224397)	hypothetical protein (385224398)
Proteobacteria	Epsilonproteobacteria	Campylobacterales	Helicobacteraceae	Helicobacter_pylori_2018_uid161159	carboxy terminal protease (385232249)	hypothetical protein (385232250)	adenine specific DNA methyltransferase (385232251)	Adenine specific DNA methyltransferase (385232252)	hypothetical protein (385232253)
Proteobacteria	Epsilonproteobacteria	Campylobacterales	Helicobacteraceae	Helicobacter_pylori_26695_uid178201	protease (410682869)	hypothetical protein (410682870)	adenine-specific DNA methyltransferase (410682871)	hypothetical protein (410682872)	hypothetical protein (410682873)
Proteobacteria	Epsilonproteobacteria	Campylobacterales	Helicobacteraceae	Helicobacter_pylori_26695_uid57787	protease (15645963)	hypothetical protein (15645964)	adenine-specific DNA methyltransferase (15645965)	hypothetical protein (15646203)	adenine-specific DNA methyltransferase (15645966)
Proteobacteria	Epsilonproteobacteria	Campylobacterales	Helicobacteraceae	Helicobacter_pylori_35A_uid49903	nicotinate-nucleotide diphosphorylase (384895425)	adenine specific DNA methyltransferase (384895426)	site-specific DNA-methyltransferase (adenine-specific) (384895427)	type II restriction endonuclease (384895428)	adenine specific DNA methyltransferase (384895429)
Proteobacteria	Epsilonproteobacteria	Campylobacterales	Helicobacteraceae	Helicobacter_pylori_51_uid161925	quinolinate synthetase A (387781744)	quinolinate phosphoribosyl transferase (387781745)	type II m6A methylase (387781746)	carboxyl-terminal protease (387781747)	periplasmic protein (387781748)
Proteobacteria	Epsilonproteobacteria	Campylobacterales	Helicobacteraceae	Helicobacter_pylori_83_uid161153	adenine specific DNA methyltransferase (385224694)	adenine specific DNA methyltransferase (385224695)	modification methylase BabI (385224696)	type II restriction endonuclease (385224697)	carboxy-terminal processing protease CtpA (385224698)
Proteobacteria	Epsilonproteobacteria	Campylobacterales	Helicobacteraceae	Helicobacter_pylori_908_uid159985	Carboxy terminal protease (384891715)	hypothetical protein (384891716)	adenine specific DNA methyltransferase (384891717)	adenine specific DNA methyl transferase (384891718)	hypothetical protein (384891719)
Proteobacteria	Epsilonproteobacteria	Campylobacterales	Helicobacteraceae	Helicobacter_pylori_Aklavik117_uid182201	hypothetical protein (425789888)	hypothetical protein (425789889)	adenine specific DNA methyltransferase (425789890)	adenine specific DNA methyltransferase (425789891)	hypothetical protein (425789892)
Proteobacteria	Epsilonproteobacteria	Campylobacterales	Helicobacteraceae	Helicobacter_pylori_B38_uid59415	phosphorylase (254779896)	type II restriction endonuclease (254779897)	type II m6A methylase (254779898)	nicotinate-nucleotide pyrophosphorylase (254779899)	quinolinate synthetase (254779900)
Proteobacteria	Epsilonproteobacteria	Campylobacterales	Helicobacteraceae	Helicobacter_pylori_Cuz20_uid159987	adenine specific DNA methyltransferase (384893337)	hypothetical protein (384893338)	adenine specific DNA methyltransferase (HINFIM) (384893339)	adenine specific DNA methyltransferase (384893340)	nicotinate-nucleotide pyrophosphorylase (384893341)
Proteobacteria	Epsilonproteobacteria	Campylobacterales	Helicobacteraceae	Helicobacter_pylori_ELS37_uid158157	carboxyl-terminal protease (383750394)	hypothetical protein (383750395)	adenine specific DNA methyltransferase (HINFIM) (383750396)	adenine specific DNA methyltransferase (383750397)	adenine specific DNA methyltransferase (383750398)
Proteobacteria	Epsilonproteobacteria	Campylobacterales	Helicobacteraceae	Helicobacter_pylori_F16_uid161145	Type IIG restriction-modification enzyme (385216804)	adenine specific DNA methyltransferase (385216805)	adenine specific DNA methyltransferase (385216806)	Type II restriction enzyme (385216807)	carboxyl-terminal protease (385216808)
Proteobacteria	Epsilonproteobacteria	Campylobacterales	Helicobacteraceae	Helicobacter_pylori_F32_uid161139	nicotinate-nucleotide pyrophosphorylase (385215315)	Type IIG restriction-modification enzyme (385215316)	adenine specific DNA methyltransferase (385215317)	adenine specific DNA methyltransferase (385215318)	carboxyl-terminal protease (385215319)
Proteobacteria	Epsilonproteobacteria	Campylobacterales	Helicobacteraceae	Helicobacter_pylori_F57_uid161143	Type IIG restriction-modification enzyme (385248542)	Type IIG restriction-modification enzyme (385248543)	adenine specific DNA methyltransferase (385248544)	Type II restriction enzyme (385248545)	adenine specific DNA methyltransferase (385248546)
Proteobacteria	Epsilonproteobacteria	Campylobacterales	Helicobacteraceae	Helicobacter_pylori_G27_uid59305	type II restriction endonuclease (208435247)	hypothetical protein (208435248)	adenine specific DNA methyltransferase (208435249)	adenine specific DNA methyltransferase (208435250)	nicotinate-nucleotide pyrophosphorylase (208435251)
Proteobacteria	Epsilonproteobacteria	Campylobacterales	Helicobacteraceae	Helicobacter_pylori_Gambia94_24_uid159493	carboxyl-terminal protease (385219585)	hypothetical protein (385219586)	type II DNA modification (methyltransferase) (385219587)	hypothetical protein (385219588)	adenine specific DNA methyltransferase (385219589)
Proteobacteria	Epsilonproteobacteria	Campylobacterales	Helicobacteraceae	Helicobacter_pylori_HPAG1_uid58517	type II restriction endonuclease (108563723)	hypothetical protein (108563724)	adenine specific DNA methyltransferase (108563725)	adenine specific DNA methyltransferase (108563726)	nicotinate-nucleotide pyrophosphorylase (108563727)
Proteobacteria	Epsilonproteobacteria	Campylobacterales	Helicobacteraceae	Helicobacter_pylori_J99_uid57789	carboxyl-terminal protease (15612334)	hypothetical protein (15612335)	type II DNA modification (methyltransferase (15612336)	hypothetical protein (15612337)	nicotinate-nucleotide pyrophosphorylase (15612338)
Proteobacteria	Epsilonproteobacteria	Campylobacterales	Helicobacteraceae	Helicobacter_pylori_Lithuania75_uid159491	carboxyl-terminal protease (384898032)	Type II restriction endonuclease (384898033)	adenine specific DNA methyltransferase (384898034)	hypothetical protein (384898035)	putative adenine specific DNA methyltransferase (384898036)
Proteobacteria	Epsilonproteobacteria	Campylobacterales	Helicobacteraceae	Helicobacter_pylori_PeCan18_uid162211	carboxyl-terminal protease (386756354)	hypothetical protein (386756355)	type II DNA modification (methyltransferase) (386756356)	hypothetical protein (386756357)	hypothetical protein (386756358)
Proteobacteria	Epsilonproteobacteria	Campylobacterales	Helicobacteraceae	Helicobacter_pylori_PeCan4_uid53539	protease (308183460)	hypothetical protein (308183461)	adenine specific DNA methyltransferase (HINFIM) (308183462)	adenine specific DNA methyltransferase (308183463)	nicotinate-nucleotide pyrophosphorylase (308183464)
Proteobacteria	Epsilonproteobacteria	Campylobacterales	Helicobacteraceae	Helicobacter_pylori_Puno120_uid159611	adenine specific DNA methyltransferase (385229035)	hypothetical protein (385229036)	adenine specific DNA methyltransferase (HINFIM) (385229037)	adenine specific DNA methyltransferase (385229038)	nicotinate-nucleotide pyrophosphorylase (385229039)
Proteobacteria	Epsilonproteobacteria	Campylobacterales	Helicobacteraceae	Helicobacter_pylori_Puno135_uid161157	adenine specific DNA methyltransferase (385230647)	hypothetical protein (385230648)	adenine specific DNA methyltransferase (HINFIM) (385230649)	nicotinate-nucleotide pyrophosphorylase (385230650)	quinolinate synthetase (385230651)
Proteobacteria	Epsilonproteobacteria	Campylobacterales	Helicobacteraceae	Helicobacter_pylori_Rif1_uid178202	protease (410024584)	hypothetical protein (410024585)	adenine-specific DNA methyltransferase (410024586)	hypothetical protein (410024587)	hypothetical protein (410024588)
Proteobacteria	Epsilonproteobacteria	Campylobacterales	Helicobacteraceae	Helicobacter_pylori_Rif2_uid178203	protease (410502351)	hypothetical protein (410502352)	adenine-specific DNA methyltransferase (410502353)	hypothetical protein (410502354)	hypothetical protein (410502355)
Proteobacteria	Epsilonproteobacteria	Campylobacterales	Helicobacteraceae	Helicobacter_pylori_Sat464_uid159467	adenine specific DNA methyltransferase (384894872)	hypothetical protein (384894873)	adenine specific DNA methyltransferase (HINFIM) (384894874)	adenine specific DNA methyltransferase (384894875)	nicotinate-nucleotide pyrophosphorylase (384894876)
Proteobacteria	Epsilonproteobacteria	Campylobacterales	Helicobacteraceae	Helicobacter_pylori_Shi112_uid162207	adenine specific DNA methyltransferase (386754817)	hypothetical protein (386754818)	adenine specific DNA methyltransferase (386754819)	hypothetical protein (386754820)	nicotinate-nucleotide pyrophosphorylase (386754821)
Proteobacteria	Epsilonproteobacteria	Campylobacterales	Helicobacteraceae	Helicobacter_pylori_Shi169_uid162209	adenine specific DNA methyltransferase (386753278)	hypothetical protein (386753279)	adenine specific DNA methyltransferase (386753280)	hypothetical protein (386753281)	adenine-specific DNA methyltransferase (386753282)
Proteobacteria	Epsilonproteobacteria	Campylobacterales	Helicobacteraceae	Helicobacter_pylori_Shi417_uid162205	protease (386751721)	hypothetical protein (386751722)	adenine specific DNA methyltransferase (386751723)	hypothetical protein (386751724)	hypothetical protein (386751725)
Proteobacteria	Epsilonproteobacteria	Campylobacterales	Helicobacteraceae	Helicobacter_pylori_Shi470_uid59165	adenine specific DNA methyltransferase (188528139)	hypothetical protein (188528140)	adenine specific DNA methyltransferase (188528141)	adenine specific DNA methyltransferase (188528142)	hypothetical protein (188528143)
Proteobacteria	Epsilonproteobacteria	Campylobacterales	Helicobacteraceae	Helicobacter_pylori_uid159983	nicotinate-nucleotide pyrophosphorylase (384887085)	hypothetical protein (384887086)	adenine specific DNA methyltransferase (HINFIM) (384887087)	hypothetical protein (384887088)	carboxyl-terminal protease (384887089)
Proteobacteria	Epsilonproteobacteria	Campylobacterales	Helicobacteraceae	Helicobacter_pylori_v225d_uid159639	carboxyl-terminal protease (384889966)	hypothetical protein (384889967)	modification methylase (384889968)	nicotinate-nucleotide pyrophosphorylase (384889969)	quinolinate synthetase complex subunit A (384889970)
Proteobacteria	Epsilonproteobacteria	Campylobacterales	Helicobacteraceae	Helicobacter_pylori_XZ274_uid165869	quinolinate synthetase (387907414)	nicotinate-nucleotide pyrophosphorylase (387907415)	adenine specific DNA methyltransferase (HINFIM) (387907416)	hypothetical protein (387907417)	carboxyl-terminal processing protease (387907418)
Proteobacteria	Epsilonproteobacteria	Campylobacterales	Helicobacteraceae	Brachyspira_murdochii_DSM_12563_uid48819	hypothetical protein (296126402)	N-acylglucosamine 2-epimerase (296126403)	DNA methylase N-4/N-6 domain-containing protein (296126404)	type II site-specific deoxyribonuclease (296126405)	hypothetical protein (296126406)
Spirochaetes	Spirochaetia	Spirochaetales	Brachyspiraceae
