# Supplementary material for: The functions of DNA methylation by CcrM in Caulobacter crescentus: a global approach
Source: Nucleic Acids Res. 2014 Jan 7;42(6):3720–35. doi: 10.1093/nar/gkt1352 (PMC3973325; doi:10.1093/nar/gkt1352)
Supplement: Supplementary Data [file supp_gkt1352_suppl_data.zip › nar-02997-h-2013-File014.xls]

## Sheet: NMS_450_for_annot.txt
List of GANTC motifs with at least one adenine that is under-methylated (IPD ratio < 2.4) in NA1000 (wild type) or JC362 (Plac::ccrM) genomes
Black: GANTC sites under-methylated on both DNA strands
Red: GANTC sites under-methylated on one DNA strand
Blue: point mutation disrupting a GANTC motif in the NA1000 strain from our collection, compared to the reference NA1000 strain
List of GANTC motifs in NA1000 genome with at least one adenine that is under-methylated (IPD ratio < 2.4)
Strand 1					Strand 2					Difference
Position	strand	score	IPDRatio	Coverage	Position	strand	score	IPDRatio	Coverage	Diff. IPDR	Annotation	Log-ratios microarrays (D=DccrM, C=Plac::ccrM)
181127	+	29	2.21	71	181129	-	36	2.64	76	0.43	Extragenic between CCNA_00168 (putative capsule polysaccharide export protein, 180190..180801) and CCNA_00169 (hypothetical protein, 181379..182917)	CCNA_00168: D=-0.10; C=0.03	CCNA_00169: D=0.09; C=-0.06
181197	+	19	1.673	70	181199	-	12	1.301	75	0.372	Extragenic between CCNA_00168 (putative capsule polysaccharide export protein, 180190..180801) and CCNA_00169 (hypothetical protein, 181379..182917)	CCNA_00168: D=-0.10; C=0.03	CCNA_00169: D=0.09; C=-0.06
181215	+	20	1.644	68	181217	-	38	2.09	77	0.446	Extragenic between CCNA_00168 (putative capsule polysaccharide export protein, 180190..180801) and CCNA_00169 (hypothetical protein, 181379..182917)	CCNA_00168: D=-0.10; C=0.03	CCNA_00169: D=0.09; C=-0.06
181231	+	24	1.67	70	181233	-	28	2.09	73	0.42	Extragenic between CCNA_00168 (putative capsule polysaccharide export protein, 180190..180801) and CCNA_00169 (hypothetical protein, 181379..182917)	CCNA_00168: D=-0.10; C=0.03	CCNA_00169: D=0.09; C=-0.06
266849	+	64	2.27	107	266851	-	116	4.8	103	2.53	Intragenic in CCNA_00253 (aspartate-semialdehyde dehydrogenase, 265999..267027)	CCNA_00253: D=0.72; C=-0.07
435741	+	22	1.77	69	435743	-	51	2.92	77	1.15	Intragenic in CCNA_00425 (hypothetical protein, 435633..436094)	CCNA_00425: D=0.12; C=0.23
458563	+	34	2.03	94	458565	-	64	3.18	92	1.15	Intragenic in CCNA_00451 (TonB-dependent receptor, 455598..458639)	CCNA_00451: D=1.31; C=-0.12
461814	+	22	1.73	79	461816	-	13	1.497	85	0.233	Extragenic between CCNA_00454 (GntR family transcriptional regulator, 460977..461789) and CCNA_00455 (N-acetyl-glucosamine/N-acetyl-chitin oligosaccharide outer membrane transporter NagA, 461992..464661)	CCNA_00454: D=-0.03; C=-0.07	CCNA_00455: D=0.21; C=-0.28
479261	-	11	1.828	17	479259	+	28	2.88	16	1.052	Intragenic in CCNA_00466 (glycosyltransferase, 479191..480435)	CCNA_00466: D=0.13; C=2.89
479267	+	6	1.195	17	479269	-	9	1.447	18	0.252	Intragenic in CCNA_00466 (glycosyltransferase, 479191..480435)	CCNA_00466: D=0.13; C=2.89
497014	-	38	2.04	73	497012	+	77	4.89	65	2.85	Intragenic in CCNA_00480 (bacteriophage P4 integrase, 495724..497277)	CCNA_00480: D=0.14; C=1.02
499015	-	31	2.3	89	499013	+	102	5.98	97	3.68	Extragenic between CCNA_00482 (protein hipA, 497584..498855) and CCNA_00483 (Zn-dependent hydrolase, 499379..500224)	CCNA_00482: D=0.12; C=0.59	CCNA_00483: D=0.20; C=-0.07
713387	-	34	2.09	90	713385	+	49	2.86	89	0.77	Intragenic in CCNA_00657 (type I restriction-modification system specificity subunit, 712528..713880)	CCNA_00657: D=0.14; C=0.23
738020	+	17	1.356	100	738022	-	38	1.74	99	0.384	Intragenic in CCNA_00682 (MarR family transcriptional regulator, 737968..738534)	CCNA_00682: D=0.14; C=0.02
738031	+	3	0.994	103	738033	-	16	1.342	101	0.348	Intragenic in CCNA_00682 (MarR family transcriptional regulator, 737968..738534)	CCNA_00682: D=0.14; C=0.02
1014423	-	29	2.08	74	1014421	+	38	2.51	75	0.43	Extragenic between CCNA_00938 (acetyl-CoA acetyltransferase, 1013086..1014273) and CCNA_00939 (MarR family transcriptional regulator, 1014509..1015012)	CCNA_00938: D=-0.27; C=0.11	CCNA_00939: D=-0.02; C=-0.11
1187837	+	16	1.452	46	1187839	-	28	2.27	50	0.818	Intragenic in CCNA_01083 (hypothetical protein, 1186885..1188876)	CCNA_01083: D=-0.13; C=0.28
1187860	+	17	2.009	48	1187862	-	12	1.435	50	0.574	Intragenic in CCNA_01083 (hypothetical protein, 1186885..1188876)	CCNA_01083: D=-0.13; C=0.28
1188433	-	3	0.997	38	1188431	+	26	2.78	39	1.783	Intragenic in CCNA_01083 (hypothetical protein, 1186885..1188876)	CCNA_01083: D=-0.13; C=0.28
1253987	+	12	1.295	78	1253989	-	41	2.35	74	1.055	Intragenic in CCNA_01149 (TonB-dependent outer membrane receptor, 1251371..1254007)	CCNA_01149: D=0.31; C=1.09
1254029	+	8	1.212	61	1254031	-	13	1.486	56	0.274	Intragenic in CCNA_01150 (hypothetical protein, 1254016..1254711)	CCNA_01150: D=1.02; C=2.34
1596255	-	41	2.33	62	1596253	+	91	3.77	68	1.44	Intragenic in CCNA_01488 (dihydroxy-acid dehydratase, 1594813..1596615)	CCNA_01488: D=-1.22; C=0.11
1927485	+	4	1.042	40	1927487	-	3	0.978	40	0.064	Intragenic in CCNA_01803 (pyruvate dehydrogenase complex, dihydrolipoamide acetyltransferase component, 1926921..1928207)	CCNA_01803: D=0.17; C=-0.53
2230103	+	18	1.444	85	2230105	-	17	1.575	79	0.131	Intragenic in CCNA_02079 (PE-PGRS-family protein, 2229915..2230715)	CCNA_02079: D=-0.46; C=0.69
2321619	+	27	1.75	76	2321621	-	20	1.591	73	0.159	Extragenic between CCNA_02167 (glutathione S-transferase, 2320949..2321581) and CCNA_04007 (hypothetical protein, 2321655..2321942)	CCNA_02167: D=-0.06; C=-0.03	CCNA_04007: D=0.27; C=0.08
2402387	+	12	1.331	67	2402389	-	38	2.09	75	0.759	Extragenic between CCNA_02252 (methylcrotonyl-CoA carboxylase carboxyl transferase subunit, 2400729..2402321) and CCNA_02253 (hybrid CAP effector domain/patatin phospholipase protein, 2402435..2404267)	CCNA_02252: D=-0.17; C=-0.04	CCNA_02253: D=-0.70; C=0.02
2509257	+	21	1.71	84	2509259	-	67	4.35	89	2.64	Extragenic between CCNA_02366 (cytoplasmic membrane maltose transporter malY, 2507554..2509179) and CCNA_02367 (maltose transport transcriptional repressor MalI, 2509312..2510400)	CCNA_02366: D=0.44; C=2.64	CCNA_02367: D=-0.16; C=1.01
2984830	+	23	1.96	53	2984832	-	19	1.922	54	0.038	Extragenic between CCNA_02829 (hypothetical protein, 2983414..2984598) and CCNA_02830 (DNA repair protein RadC, 2984967..2985137)	CCNA_02829: D=-0.13; C=0.31	CCNA_02830: D=-0.15; C=1.37
3056349	+	7	1.175	70	3056351	-	9	1.285	71	0.11	Extragenic between CCNA_02901 (methyl-accepting chemotaxis protein, 3054695..3056206) and CCNA_02902 (xylan alpha-1,2-glucuronosidase, 3056617..3058752)	CCNA_02901: D=-0.04; C=0.08	CCNA_02902: D=-0.05; C=0.07
3056446	+	19	1.528	80	3056448	-	7	1.159	82	0.369	Extragenic between CCNA_02901 (methyl-accepting chemotaxis protein, 3054695..3056206) and CCNA_02902 (xylan alpha-1,2-glucuronosidase, 3056617..3058752)	CCNA_02901: D=-0.04; C=0.08	CCNA_02902: D=-0.05; C=0.07
3188019	+	36	2.28	77	3188021	-	47	2.58	76	0.3	Intragenic in CCNA_03033 (tetratricopeptide repeat family protein, 3188009..3188896)	CCNA_03033: D=0.03; C=-0.07
3415859	+	28	1.96	81	3415861	-	29	1.86	81	0.1	Extragenic between CCNA_03247 (methyl-accepting chemotaxis protein, 3413760..3415601) and CCNA_03248 (TonB-dependent receptor, 3415868..3418381)	CCNA_03247: D=0.50; C=-0.13	CCNA_03248: D=0.43; C=-0.40
3451028	+	24	1.94	107	3451030	-	42	2.14	103	0.2	Intragenic in CCNA_03281 (AsnC family transcriptional regulator, 3450879..3451583)	CCNA_03281: D=-0.16; C=-0.13
3781337	+	20	1.656	71	3781339	-	58	3.42	76	1.764	Extragenic between CCNA_03625 (LysR family transcriptional regulator, 3780304..3781209) and CCNA_03626 (ATP phosphoribosyltransferase, 3781650..3782612)	CCNA_03625: D=-0.36; C=-0.03	CCNA_03626: D=0.31; C=-0.26
3987166	-	50	2.35	95	3987164	+	59	2.51	95	0.16	Extragenic between CCNA_03820 (outer-membrane lipoproteins carrier protein, 3986469..3987128) and CCNA_03821 (exodeoxyribonuclease III, 3987369..3988175)	CCNA_03820: D=1.09; C=-0.05	CCNA_03821: D=0.49; C=0.01
List of GANTC motifs in JC362 genome with at least one adenine that is under-methylated (IPD ratio < 2.4)
Strand 1					Strand 2					Difference
Position	score	strand	IPDRatio	Coverage	Position	strand	score	IPDRatio	Coverage	Diff. IPDR	Annotation	Log-ratios microarrays (D=DccrM, C=Plac::ccrM)
738031	38	+	2.34	74	738033	-	25	1.93	75	0.41	Intragenic in CCNA_00682 (MarR family transcriptional regulator, 737968..738534)	CCNA_00682: D=0.14; C=0.02
1253987	39	+	2.12	80	1253989	-	64	4.73	79	2.61	Intragenic in CCNA_01149 (TonB-dependent outer membrane receptor, 1251371..1254007)	CCNA_01149: D=0.31; C=1.09
1927485	1	+	0.902	79	1927487	-	4	1.037	71	0.135	Intragenic in CCNA_01803 (pyruvate dehydrogenase complex, dihydrolipoamide acetyltransferase component, 1926921..1928207)	CCNA_01803: D=0.17; C=-0.53
3056349	30	+	2.03	58	3056351	-	17	1.618	61	0.412	Extragenic between CCNA_02901 (methyl-accepting chemotaxis protein, 3054695..3056206) and CCNA_02902 (xylan alpha-1,2-glucuronosidase, 3056617..3058752)	CCNA_02901: D=-0.04; C=0.08	CCNA_02902: D=-0.05; C=0.07
